# Supplementary material for: Whole-exome sequencing identified a homozygous BRDT mutation in a patient with acephalic spermatozoa
Source: Oncotarget. 2017 Feb 10;8(12):19914–22. doi: 10.18632/oncotarget.15251 (PMC5386733; doi:10.18632/oncotarget.15251)
Supplement: Supplementary file 2 [file oncotarget-08-19914-s002.xlsx]

## Sheet: clean_refseq.gene.RPKM
Gene	WT_1	WT_2	G928D_1	G928D_2	GFP_1	GFP_2
A1BG	0.420224	0.3627	0.273133	0.296024	0.368887	0.338818
A1BG-AS1	0.498774	0.391361	0.294717	0.296601	0.31843	0.261137
A1CF	0.010468	0.01807	0.00566989	0.026336	0.0122522	0
A2M	4.68163	4.38399	3.96383	3.64196	3.47315	3.0484
A2M-AS1	0.706223	0.812732	0.693318	0.710706	1.03324	1.22017
A2ML1	0.19324	0.201205	0.17943	0.138905	0.355422	0.317971
A2MP1	0	0	0	0.0236729	0.0137665	0
A3GALT2	0.0946949	0	0	0.095296	0	0.0545361
A4GALT	2.8475	2.46369	1.77874	1.81975	2.96794	2.7292
A4GNT	0	0	0	0.0274353	0	0.0628029
AAAS	37.5823	36.6283	33.201	30.1404	34.8579	34.5807
AACS	3.55339	3.27813	2.8811	2.8008	4.21009	4.22682
AACSP1	0	0.0197328	0	0	0	0
AADAC	0	0	0	0	0	0
AADACL2	0	0.0114511	0	0	0	0
AADACL3	0.213997	0.188325	0.204547	0.291363	0.132603	0.289986
AADACL4	0	0	0	0	0	0
AADAT	2.76591	1.77659	2.90336	2.11457	3.58869	3.95144
AAED1	5.76979	5.37798	6.41481	6.60438	4.85759	4.586
AAGAB	34.1535	35.4445	41.8487	40.9154	33.1197	32.1419
AAK1	15.5203	15.9798	15.411	15.6831	15.0168	14.5279
AAMDC	6.61827	6.77014	5.06932	5.38204	8.84177	7.62311
AAMP	31.8774	31.1921	25.276	28.7775	26.3121	28.2743
AANAT	0.101154	0.0291023	0.0547891	0.101796	0.0591974	0.116512
AAR2	23.8755	23.9436	23.7443	24.7135	20.7171	21.8142
AARD	0.16787	0.144891	0.0909256	0.168936	0.147362	0.193357
AARS	66.0793	73.4771	65.192	65.5023	67.8255	66.1844
AARS2	8.8299	8.30876	6.75839	7.35433	8.52411	7.51924
AARSD1	0.0367937	0	0.039858	0.0370272	0.043065	0
AASDH	3.66722	3.8324	4.07488	4.46388	4.37119	4.41036
AASDHPPT	9.40939	10.1706	10.7413	11.2422	10.3112	10.2659
AASS	13.2136	11.7504	13.3544	13.2975	17.5924	16.1538
AATF	76.069	75.5305	83.459	84.7311	65.3981	67.5914
AATK	0.0827384	0.0740573	0.049794	0.0832636	0.0860807	0.0741225
AATK-AS1	0.0613618	0	0	0	0.0359104	0.0353391
ABAT	0.623048	0.687138	0.478082	0.583461	0.941941	1.0366
ABCA1	5.3627	5.64568	5.51937	5.32243	6.14171	6.37359
ABCA10	0.0304965	0.0350958	0.0495546	0.0690527	0.0356945	0.0351267
ABCA11P	6.85629	7.20649	8.26908	7.2908	9.49615	8.10786
ABCA12	0.282368	0.263642	0.311657	0.203738	0.47392	0.405015
ABCA13	0.036596	0.0194378	0.0243962	0.0226636	0.0230643	0.0291823
ABCA17P	0.0462236	0.0265974	0.037555	0.0348878	0	0.0532417
ABCA2	0.838514	0.725442	0.502491	0.496727	1.14153	0.938425
ABCA3	4.63233	4.64772	3.69214	3.86511	3.12274	3.55429
ABCA4	0.38512	0.618954	0.338071	0.494479	0.831578	0.795405
ABCA5	0.276908	0.386472	0.510588	0.575119	0.427544	0.42753
ABCA6	0.00589166	0	0.0255294	0	0	0.00678618
ABCA7	1.43837	1.30293	1.02592	0.888566	1.34183	1.25487
ABCA8	0.0170951	0	0	0.00860182	0	0
ABCA9	0.148879	0.162766	0.129023	0.254702	0.0871277	0.0943159
ABCA9-AS1	0.0928703	0.213753	0.40242	0.560759	0.217399	0.213941
ABCB1	0.240163	0.10815	0.169673	0.23118	0.122217	0.180409
ABCB10	5.60491	6.3492	6.11246	7.01591	6.54557	6.78807
ABCB11	0	0	0	0	0.0475375	0.0233907
ABCB4	0.156963	0.0694751	0.156956	0.0729043	0.0706603	0.166887
ABCB5	0.00833472	0	0.0180578	0	0	0.0192003
ABCB6	3.81159	3.83119	3.08371	2.94562	3.97184	3.83456
ABCB7	19.9658	19.2415	22.071	23.2153	21.6246	22.8796
ABCB8	9.37761	9.13984	6.51137	7.22337	7.50671	7.36351
ABCB9	0.3432	0.275554	0.26803	0.393571	0.392356	0.386115
ABCC1	8.41034	7.92897	6.93057	7.32538	7.95246	7.75827
ABCC10	3.7662	3.74317	3.13202	2.91915	3.87381	3.52737
ABCC11	0.109703	0.137726	0.0648219	0.120436	0.0817104	0.0689234
ABCC12	0	0.0107937	0	0	0	0
ABCC13	0	0.013612	0	0	0	0
ABCC2	1.10458	0.97701	1.14713	1.12078	1.39969	1.53515
ABCC3	0.245874	0.302469	0.18369	0.238902	0.238164	0.263673
ABCC4	6.8406	7.07931	7.35637	7.76124	7.75393	8.08001
ABCC5	6.30008	6.13915	5.84095	5.42611	7.95807	7.89745
ABCC5-AS1	0	0	0	0.104089	0.121063	0
ABCC6	0.0843242	0.203787	0.0913471	0.101831	0.296091	0.135978
ABCC6P1	0.131514	0.189185	0.160275	0.198523	0.173171	0.246157
ABCC6P2	0	0.310316	0.146053	0.0678401	0.157805	0.0776472
ABCC8	0.0292592	0.033672	0.0211307	0.03926	0	0.0112339
ABCC9	7.38031	7.72735	9.32958	7.59756	9.78637	9.44239
ABCD1	6.22612	5.58636	4.80129	4.75233	5.94413	5.63686
ABCD2	0.147045	0.106877	0.117373	0.171343	0.126816	0.142628
ABCD3	15.2472	13.9023	17.4407	16.5363	17.7942	18.0213
ABCD4	7.15377	7.2728	6.75915	7.21532	7.2279	7.40853
ABCE1	46.2855	50.0542	57.4448	56.5837	45.6901	45.9163
ABCF1	38.6183	38.7127	35.4892	38.667	43.454	43.8391
ABCF2	29.0208	28.4807	27.4157	27.4055	27.9599	27.5466
ABCF3	12.4425	11.4906	11.1861	10.5634	13.2448	13.7811
ABCG1	0.209019	0.0801806	0.166046	0.210346	0.212026	0.288904
ABCG2	4.41714	5.19516	4.58613	5.44507	7.17988	7.30202
ABCG4	0.213718	0.376159	0.149805	0.227726	0.353147	0.289608
ABCG5	0	0.0183429	0	0.0320805	0.0373116	0.0367181
ABCG8	0	0.0209159	0	0	0	0
ABHD1	0.138604	0.039877	0.037537	0	0.0811145	0.0798243
ABHD10	7.01087	7.01677	6.84741	6.64256	8.55503	8.5478
ABHD11	2.5075	2.49379	2.24685	1.9315	3.51462	3.67266
ABHD12	26.7802	27.2599	26.4296	25.1981	23.0862	23.4578
ABHD12B	4.44011	4.23546	3.32853	3.6358	9.12918	10.0535
ABHD13	4.94101	5.16643	6.01792	5.37235	4.82109	5.13976
ABHD14A	1.68086	1.8298	1.13188	1.69153	1.54198	1.88373
ABHD14A-ACY1	0	0	0	0	0	0
ABHD14B	2.48563	2.78588	1.84973	2.19689	2.45393	2.61407
ABHD15	0.899549	0.664391	0.538139	0.648544	1.05287	0.912409
ABHD16A	6.32621	6.09168	4.61535	4.43914	5.56596	5.6757
ABHD16B	1.22196	1.40626	1.14724	0.929123	1.04885	1.06344
ABHD17A	5.24022	3.88875	3.43758	2.88272	4.83845	4.57379
ABHD17B	7.627	7.58713	7.50201	7.71259	8.42985	9.04025
ABHD17C	4.71691	4.94933	4.48714	4.90641	4.96416	5.04499
ABHD2	8.29296	8.3356	7.30182	7.71176	6.91933	7.00654
ABHD3	0.744397	1.01729	1.51199	1.47483	2.34156	2.19713
ABHD4	27.9993	28.6542	25.9714	24.0106	22.0882	21.626
ABHD5	10.4819	10.2171	11.8513	11.9607	12.6037	14.0196
ABHD6	5.06955	5.29558	6.10431	5.63152	4.60998	4.51419
ABHD8	6.6578	6.03907	6.46101	5.39727	6.25031	5.93787
ABI1	27.2518	24.8088	30.9687	27.725	24.9891	25.3236
ABI2	3.66742	3.81071	3.78703	3.89828	4.43992	4.54436
ABI3	0.734122	0.607228	0.472188	0.484826	0.805547	0.845582
ABI3BP	0	0.0165184	0.00777457	0.036112	0.00840011	0.00826649
ABL1	41.9182	44.2017	35.6652	37.0936	34.3	35.076
ABL2	37.9257	38.6938	40.3828	40.3294	21.5533	21.8465
ABLIM1	61.3	63.0618	64.5738	69.9472	37.5556	37.844
ABLIM2	0.932374	0.886384	0.731904	0.666324	0.585187	0.684828
ABLIM3	0.169643	0.256236	0.126343	0.12804	0.248197	0.427436
ABO	0.563116	0.560469	0.461633	0.536059	0.472056	0.543433
ABR	21.1847	21.5525	19.5287	20.3703	20.1989	19.8676
ABRA	0	0.0201485	0.0189662	0	0	0
ABRACL	24.3288	27.6027	32.7423	30.9353	29.5476	29.4073
ABT1	16.9512	16.6259	15.0938	16.4342	14.705	15.5065
ABTB1	0.37172	0.318094	0.278778	0.239795	0.368143	0.318374
ABTB2	12.8763	13.3307	12.9119	12.5807	10.5555	10.6717
ACAA1	6.28825	5.77753	5.02867	5.46383	5.76837	6.08882
ACAA2	33.2693	36.7399	35.9361	35.727	33.9109	34.3115
ACACA	8.12087	7.51457	7.40041	7.73662	10.8149	10.5476
ACACB	0.849334	0.989346	0.869579	0.786973	0.939546	0.93653
ACAD10	6.76153	7.1511	6.75726	6.43308	7.07802	7.33564
ACAD11	0.292332	0.403704	0.35468	0.305955	0.3011	0.417528
ACAD8	3.68972	3.87695	3.63365	2.94997	4.57466	4.4851
ACAD9	7.7167	7.01332	5.98018	6.45149	10.0741	10.233
ACADL	1.04699	0.985823	1.34041	1.14942	1.55966	1.09632
ACADM	24.257	27.3621	29.662	30.1416	27.9587	27.0455
ACADS	0.919273	0.686214	0.565203	0.60007	0.75608	0.944374
ACADSB	1.21159	0.872631	0.946424	1.10316	1.47598	1.39554
ACADVL	28.0769	27.6988	22.4702	22.8702	27.9537	26.8903
ACAN	2.2346	2.30125	2.16621	2.36975	1.93763	1.89422
ACAP1	0.403551	0.441758	0.383848	0.24763	0.311049	0.249416
ACAP2	8.57694	9.55959	10.0082	11.0373	8.61602	8.48674
ACAP3	5.67805	5.25683	4.16963	3.96507	4.32406	4.5173
ACAT1	40.8305	41.7373	42.7691	41.2406	38.8889	38.1715
ACAT2	8.58809	7.99411	8.92463	8.2296	11.2261	10.6273
ACBD3	48.754	51.5169	57.6185	56.6013	42.9641	44.9904
ACBD4	0.194267	0.124203	0.187063	0.130333	0.202114	0.124312
ACBD5	8.18346	8.23867	8.81153	9.20428	8.59591	8.74352
ACBD6	26.2169	23.2956	27.8977	26.7919	27.8003	26.4561
ACBD7	7.46035	7.44917	7.80437	6.73485	6.16372	6.61327
ACCS	3.99516	4.20219	2.83873	3.21354	4.75992	4.25537
ACCSL	0.0266886	0	0	0.0805742	0	0
ACD	12.9144	12.1139	9.99579	11.2276	11.0907	10.2322
ACE	0.123109	0.0800773	0.0753784	0.0969575	0.106503	0.104809
ACE2	2.77756	2.8625	3.17356	3.05942	3.9303	3.93145
ACER1	0	0	0	0	0	0
ACER2	4.29737	4.12538	3.15811	3.82482	3.79134	3.73103
ACER3	10.2785	12.0997	12.793	12.5429	7.90287	8.83974
ACHE	6.92534	7.23671	5.06039	4.38869	4.33963	4.72211
ACIN1	103.263	103.75	105.267	108.802	88.8229	88.2909
ACKR2	0.587602	0.507166	0.565814	0.476351	0.630444	0.752019
ACKR3	13.2051	15.7007	12.9764	15.3825	15.1483	14.0245
ACKR4	0.126045	0.0580219	0.0546172	0.177584	0.0885175	0.203255
ACLY	45.1579	43.5386	40.2205	37.454	58.9938	58.0038
ACMSD	0.0499997	0.0287702	0.027082	0.0251585	0.029261	0.0287955
ACO1	8.56524	8.11359	8.61233	7.94203	9.71447	10.0372
ACO2	19.9667	20.277	19.1807	18.6173	21.3905	20.1558
ACOT1	1.12748	1.03802	0.519087	0.765879	0.956748	0.941529
ACOT11	0.52358	0.585079	0.484985	0.274906	0.78157	0.725437
ACOT12	0.0232736	0.0267837	0	0	0	0
ACOT13	3.07634	3.16098	3.15403	2.97425	4.44943	4.40396
ACOT2	5.36157	5.26188	4.83518	3.83444	4.173	4.29471
ACOT4	0.490374	0.634871	0.597617	0.452363	0.550042	0.682499
ACOT6	0.336724	0.0553582	0.312659	0.242044	0.168908	0.110814
ACOT7	14.4002	12.6753	11.6079	11.2044	11.8891	10.9888
ACOT8	4.32016	4.57251	3.92843	3.99851	4.00461	4.10436
ACOT9	24.5273	25.2034	25.5093	26.9511	23.0318	23.2025
ACOX1	4.34838	4.9755	4.31911	4.11267	4.69579	5.01576
ACOX2	0.259891	0.437126	0.324849	0.321896	0.678573	0.759886
ACOX3	3.90075	3.68882	2.95794	3.14041	2.99743	3.08649
ACOXL	0.500776	0.596883	0.639355	0.485957	0.921064	0.535607
ACP1	79.7197	79.4002	96.4237	95.0347	74.0768	72.6112
ACP2	8.3338	8.52784	7.07462	7.30241	10.3462	10.7135
ACP5	0.0569736	0.163915	0.092578	0.0573353	0.166711	0.229683
ACP6	2.46713	2.10134	2.08373	1.83054	2.16981	2.17544
ACPP	0.0154734	0.0534211	0.0502864	0.0155716	0.0362216	0.124759
ACPT	0.216466	0.207593	0.117247	0.254147	0.0422269	0.332442
ACR	0.20252	0.233063	0.255951	0.373643	0.276545	0.311024
ACRBP	0.902334	0.663435	0.624505	0.832391	0.616078	0.519667
ACRC	0.346327	0.485202	0.407795	0.363679	0.405357	0.502973
ACRV1	0.174637	0.55268	0.260124	0.285586	0.357705	0.402303
ACSBG1	0.0531922	0.0787042	0.032927	0.0688241	0.133411	0.183805
ACSBG2	0.19322	0.222361	0.209313	0.141416	0.328951	0.283254
ACSF2	4.29353	4.79208	4.27716	4.75503	6.66679	5.84005
ACSF3	2.77428	2.75804	2.32095	2.41872	2.45947	2.61809
ACSL1	4.16086	3.85613	4.68025	3.98964	3.69205	3.50609
ACSL3	20.6692	22.1797	23.82	22.6423	24.8498	24.0819
ACSL4	16.9461	17.9262	20.3513	20.2472	21.0336	22.0254
ACSL5	0.387434	0.313757	0.341979	0.317691	0.369495	0.330561
ACSL6	0.0369743	0.0425506	0.0400537	0.0297672	0.0519317	0.0170352
ACSM1	0.293763	0.130026	0.171354	0.250146	0.21159	0.286308
ACSM2A	0	0	0	0	0	0
ACSM2B	0.0165011	0	0	0	0	0
ACSM3	0.0681027	0.0195934	0.0737747	0.102803	0.0199276	0.0980533
ACSM4	0	0	0	0	0	0.0260769
ACSM5	0.0866278	0.0797541	0.0563056	0.0174355	0.0405573	0.119736
ACSS1	0.138704	0.0456065	0.150256	0.199407	0.104365	0.034235
ACSS2	4.63489	4.66034	3.68428	4.25042	5.01756	5.44792
ACSS3	1.76205	1.77287	1.87608	2.15828	1.93275	1.96
ACTA1	5.94376	5.19554	4.29253	3.98766	3.68751	3.66627
ACTA2	24.1412	23.337	23.0734	20.685	24.3486	22.5313
ACTA2-AS1	0	0	0.0213554	0	0.0230737	0.0227067
ACTB	3449.76	3327.07	3285.85	2893.49	3935.21	3848.65
ACTBL2	1.002	0.815135	1.06674	0.904048	0.80882	0.716358
ACTC1	20.2253	24.2093	20.3175	23.1701	55.149	55.7345
ACTG1	1079.54	1084	964.069	955.935	1072.41	1066.77
ACTG1P4	0	0	0.0465781	0.12981	0	0.0495252
ACTG2	1.47837	0.864171	0.838881	0.755687	0.82398	0.702757
ACTL10	0.261567	0.246285	0.180315	0.143579	0.139159	0.191724
ACTL6A	20.3323	20.8707	24.0732	23.7516	26.6679	26.1554
ACTL6B	0	0.0728417	0	0.0318488	0	0
ACTL7A	0	0	0	0	0	0
ACTL7B	0	0.0234244	0	0.0204838	0	0
ACTL8	0.0259417	0.0597082	0	0	0.151817	0.239043
ACTL9	0	0	0	0	0	0
ACTN1	206.13	197.555	182.917	178.277	165.943	165.351
ACTN1-AS1	0.567055	0.466126	0.351019	0.407611	0.663708	0.279922
ACTN2	0.935723	1.04248	1.14306	1.37242	1.4331	1.30711
ACTN3	0.0314722	0.0181094	0.0170467	0.095016	0.0920914	0.0362506
ACTN4	154.04	151.333	128.749	131.275	130.285	130.594
ACTR10	12.8925	13.0823	15.1542	15.7468	16.7805	16.606
ACTR1A	31.1413	32.5239	27.0354	28.1512	34.1059	32.6315
ACTR1B	20.5395	18.7802	19.0381	17.7513	21.2538	20.2177
ACTR2	73.0003	76.1042	82.1707	86.4842	79.3357	78.7078
ACTR3	46.295	48.496	54.4876	56.8455	45.8405	46.1875
ACTR3B	2.19446	2.22477	2.41496	2.33984	2.57869	2.49755
ACTR3BP2	0	0	0	0	0	0
ACTR3BP5	0	0	0	0	0	0
ACTR3C	0.110103	0.155949	0.119273	0.144895	0.138783	0.0682875
ACTR5	4.67496	4.63279	4.52506	4.68286	5.1678	4.21307
ACTR6	3.59582	4.04767	4.51259	4.13277	4.25471	4.73021
ACTR8	17.6217	18.3465	21.6307	19.9335	18.1602	18.3319
ACTRT1	0	0	0	0.0337079	0	0
ACTRT2	0	0	0	0	0	0
ACTRT3	1.131	0.498473	0.860241	1.01709	1.21111	1.35815
ACVR1	12.8522	12.816	13.9054	13.2216	12.6627	13.5226
ACVR1B	8.76358	8.8916	7.54432	8.26535	8.73357	9.11886
ACVR1C	0.364783	0.271634	0.377731	0.394092	0.357893	0.3522
ACVR2A	2.03186	2.18305	2.60294	2.44353	2.4966	2.58313
ACVR2B	9.09305	8.73131	9.16951	9.10149	11.8324	11.1882
ACVR2B-AS1	0.90075	1.25715	0.622831	0.732889	1.30103	1.05958
ACVRL1	0.187547	0.0674477	0.0761878	0.0471845	0.205795	0.0810084
ACY1	0.0264979	0.0304942	0	0	0.0310144	0.030521
ACY3	0	0	0	0	0	0
ACYP1	2.45291	3.45799	3.18864	2.0365	2.72745	3.74356
ACYP2	0.959449	0.784527	1.06671	1.06718	1.06388	0.843381
ADA	7.08095	6.48134	5.59753	4.48464	9.18386	8.78585
ADAD1	0.0247432	0	0	0	0.0868817	0
ADAD2	0.0567055	0.0652576	0	0.0190218	0.0221236	0.0435433
ADAL	3.97176	3.78057	4.30255	4.15956	3.78202	3.87694
ADAM10	24.6377	26.0874	29.6864	30.4296	32.9295	32.5273
ADAM11	0.519759	0.573733	0.413667	0.277541	0.285552	0.354317
ADAM12	1.43716	1.60485	1.4645	1.91817	1.42553	1.34674
ADAM15	7.63932	7.18401	5.08639	5.51447	6.84125	5.86612
ADAM17	11.4655	10.6967	12.2516	12.1208	12.3775	13.1678
ADAM18	0.325674	0.327941	0.198449	0.409676	0.381184	0.37512
ADAM19	30.8842	30.9039	28.5972	28.121	30.1644	30.3981
ADAM1A	4.10446	4.25539	4.96704	5.3399	4.26306	4.74893
ADAM2	0.0181817	0	0	0	0	0
ADAM20	0	0.01986	0	0.0347337	0	0
ADAM20P1	0.111279	0.0548835	0.0861049	0.111985	0.11164	0.091553
ADAM21	0.0907374	0.0417688	0.0786356	0.0913134	0.212406	0.0627083
ADAM21P1	0	0.051147	0.0962914	0.0223632	0.0260098	0.051192
ADAM22	0.419623	0.435214	0.499468	0.307592	0.715498	0.787655
ADAM23	1.32337	1.21484	1.31757	1.13932	1.63847	1.81505
ADAM28	0.0137145	0.0157829	0.0222851	0.0138016	0.0321042	0.0394919
ADAM29	0.014518	0	0	0	0	0
ADAM30	0	0	0	0	0	0
ADAM32	0.0843143	0.0323434	0.114171	0.070708	0.0657903	0.0566508
ADAM33	17.1435	17.2401	12.4714	11.7183	19.1086	17.1642
ADAM3A	0	0	0	0	0	0
ADAM5	0	0	0	0	0	0
ADAM6	0	0	0	0	0	0
ADAM7	0	0.0165826	0	0	0	0.0331945
ADAM8	0.53292	0.715509	0.593341	0.476714	0.433163	0.409222
ADAM9	27.705	30.6772	32.5979	32.6082	27.4316	29.7733
ADAMDEC1	0	0	0	0	0	0
ADAMTS1	16.6122	12.9413	14.7312	14.5367	10.5493	9.71722
ADAMTS10	2.63637	2.98121	2.08608	2.44547	2.65641	2.40291
ADAMTS12	3.25555	3.39153	2.91802	3.08773	3.18504	3.31838
ADAMTS13	1.72949	1.78677	1.41579	1.5328	2.03578	1.66384
ADAMTS14	0.606286	0.507435	0.417951	0.379023	0.34406	0.338587
ADAMTS15	4.49557	4.78164	3.71705	4.13853	4.34499	4.21704
ADAMTS16	1.17679	1.3095	1.01141	1.24298	0.865124	0.806554
ADAMTS17	0.085723	0.170398	0.0675363	0.101952	0.155062	0.197476
ADAMTS18	0.139116	0.329612	0.257081	0.345881	0.833297	0.678655
ADAMTS19	0.23124	0.223536	0.190379	0.288558	0.411394	0.532698
ADAMTS19-AS1	0.0614792	0.0707512	0	0.0618695	0.0719581	0.141627
ADAMTS2	5.3412	4.87784	4.09522	3.99891	6.09237	5.60786
ADAMTS20	0.351298	0.321586	0.60543	0.490119	0.420521	0.469009
ADAMTS3	0.722995	0.889416	0.864232	0.945024	0.894861	0.880627
ADAMTS4	0.508456	0.47152	0.368985	0.377553	0.970683	1.0121
ADAMTS5	3.51589	3.16948	3.49132	3.12542	0.847973	0.748582
ADAMTS6	0.224923	0.342589	0.23649	0.4061	0.487806	0.502906
ADAMTS7	1.99289	1.86723	1.39467	1.25124	2.23968	2.38688
ADAMTS8	0.602346	0.762507	0.600311	0.484936	0.606311	0.666047
ADAMTS9	17.9321	17.6404	18.258	20.1889	25.2592	26.2259
ADAMTS9-AS1	0.587119	0.579142	0.484585	0.787795	1.04715	0.869478
ADAMTS9-AS2	0.653289	0.616489	0.537851	0.525949	0.519955	0.511684
ADAMTSL1	0.319283	0.221848	0.137045	0.175811	0.0846122	0.0763274
ADAMTSL2	0.260784	0.430599	0.270221	0.182567	0.782991	0.535457
ADAMTSL3	0.890632	0.91107	0.800434	0.750225	0.594575	0.737096
ADAMTSL4	46.2269	48.0076	37.4296	40.1815	23.4816	21.447
ADAMTSL4-AS1	0.492839	0.453734	0.533886	0.297581	0.346105	0.454133
ADAMTSL5	3.78603	3.84903	3.34729	3.75881	2.90124	2.28798
ADAP1	1.29106	1.7452	1.15439	1.21677	1.24727	1.46348
ADAP2	0.164898	0.265674	0.321537	0.431457	0.212305	0.189934
ADAR	83.3588	85.9118	78.3408	79.5699	85.558	86.1723
ADARB1	4.7066	4.44384	4.20541	4.5083	5.29973	5.46868
ADARB2	0.0938259	0.0925511	0.10164	0.0944215	0.0784415	0.061755
ADARB2-AS1	0	0	0	0	0	0
ADAT1	8.03911	10.5588	7.72419	9.18055	8.38659	9.23954
ADAT2	0.594789	0.584323	0.715045	0.503671	0.755598	0.501289
ADAT3	2.41595	1.64759	1.45398	0.960508	1.57097	1.95824
ADCK1	3.42928	4.13365	2.80452	3.12368	3.23642	2.73217
ADCK2	7.95529	7.51605	7.07501	6.71586	5.85822	5.92908
ADCK3	2.29481	2.50986	1.76482	1.85103	2.64494	2.845
ADCK4	5.87608	6.30537	4.55905	4.85456	5.39058	5.00757
ADCK5	2.32259	2.86576	1.3488	1.63854	2.57834	2.31669
ADCY1	2.10051	1.96405	1.74005	1.79133	2.8472	2.68182
ADCY10	0.0575863	0.0883615	0.0415882	0.0579518	0.12357	0.110549
ADCY10P1	0.116681	0.134278	0.14938	0.149445	0.111738	0.10996
ADCY2	1.50883	1.42831	1.48686	1.29799	1.32735	1.41275
ADCY3	2.71237	2.90084	2.2634	2.48846	2.90545	3.02483
ADCY4	0.110024	0.105514	0.0496614	0.0276806	0.0858515	0.0316822
ADCY5	0.310753	0.380445	0.272172	0.412531	0.472061	0.456936
ADCY6	15.5005	14.825	14.9843	14.688	12.74	12.7959
ADCY7	3.84071	4.41098	3.72174	3.84157	4.22179	4.1995
ADCY8	0.170979	0.0468488	0.0529196	0.0983223	0.104825	0.037512
ADCY9	4.5238	4.27846	4.50121	4.2444	3.50309	3.02994
ADCYAP1	0.0432672	0.0497926	0.0312472	0.0435419	0	0.0166121
ADCYAP1R1	0.186214	0.137151	0.129103	0.0749585	0.296417	0.394656
ADD1	72.4532	70.8609	65.8855	66.9613	66.1066	68.8313
ADD2	8.6177	8.77214	7.66475	8.0904	8.74493	9.60204
ADD3	11.1719	10.6113	11.7279	11.1643	15.9602	15.5008
ADGB	0	0.00822128	0	0	0	0
ADH1A	0	0.0372275	0	0	0	0
ADH1B	0	0.0136522	0	0	0	0
ADH1C	0	0	0	0	0	0
ADH4	0	0.025908	0	0	0	0.0259308
ADH5	63.0503	62.6503	66.9174	64.8295	70.481	70.0637
ADH6	0.217116	0.333147	0.219518	0.247627	0.135532	0.25008
ADH7	0	0.0663769	0	0	0	0
ADHFE1	0.696339	0.651103	0.872198	0.744557	0.61127	0.776998
ADI1	12.0188	10.9331	12.412	12.1452	14.651	13.0537
ADIG	0	0	0	0	0.0733617	0
ADIPOQ	0	0	0	0	0	0
ADIPOQ-AS1	0	0	0	0	0	0
ADIPOR1	79.1328	84.3159	82.2329	73.4182	86.3004	87.1544
ADIPOR2	36.5404	38.5654	37.7087	40.5464	40.2503	41.493
ADIRF	1.10743	0.728258	1.82806	1.53902	1.17274	1.21483
ADK	7.28113	7.92414	8.81994	7.56145	7.29694	6.24307
ADM	17.2762	15.2054	15.8359	15.1484	12.5035	13.3937
ADM2	0.236826	0.22063	0.122167	0.158886	0.184795	0.38969
ADM5	1.12354	0.969737	0.973688	1.0176	0.953403	0.808825
ADNP	19.9484	19.8135	21.6601	20.0984	22.7871	22.8791
ADNP2	8.86359	8.57406	8.69103	10.09	9.44266	8.78765
ADO	11.4737	11.4306	13.2709	12.1069	10.1099	8.81542
ADORA1	5.53645	5.52408	4.41764	4.54563	5.38629	5.75728
ADORA2A	0.037568	0	0.0406968	0	0.0439713	0
ADORA2A-AS1	0.225848	0.0866364	0.122329	0.113641	0.110143	0.151747
ADORA2B	0.282922	0.266393	0.334348	0.232951	0.391354	0.385129
ADORA3	0	0	0	0	0	0
ADPGK	8.47236	8.69507	8.21908	7.96409	11.1375	10.9725
ADPGK-AS1	0	0	0.0191471	0.0533616	0.0827505	0.0407171
ADPRH	1.99506	2.13718	2.31066	2.54169	1.63954	1.55235
ADPRHL1	3.74743	4.75873	3.83556	5.22769	3.66018	3.48288
ADPRHL2	33.3512	31.9063	26.6097	26.9962	26.714	24.4853
ADPRM	4.2028	3.74731	4.83995	4.3819	3.76692	3.48894
ADRA1A	0.0568169	0.0217953	0.0205163	0	0	0.0218144
ADRA1B	2.94307	3.16326	3.48895	3.07352	1.29989	1.24723
ADRA1D	0.0540557	0	0	0	0.105449	0.0415086
ADRA2A	1.08412	1.1329	0.755942	0.689714	1.28349	1.07648
ADRA2B	0.0441254	0.0338535	0.031867	0.0296037	0.034431	0.0338833
ADRA2C	4.19424	3.80925	3.38924	2.85193	4.93566	4.30876
ADRB1	0.168472	0.0969398	0.164252	0.152587	0.118312	0.135835
ADRB2	0.921465	0.924483	0.639878	0.808428	0.55309	0.571506
ADRB3	0.0163889	0	0	0.0164929	0.0191823	0.0188772
ADRBK1	14.8067	14.7347	12.2719	12.5707	14.6206	14.3632
ADRBK2	1.13043	1.23984	1.32806	1.07885	1.6896	1.85834
ADRM1	275.493	247.593	219.483	205.356	199.837	200.615
ADSL	35.1414	35.6006	33.8005	33.9587	35.8037	35.5777
ADSS	34.1596	32.0746	43.8734	37.3916	35.3334	35.3933
ADSSL1	0.521279	0.514197	0.443688	0.449647	0.479387	0.364543
ADTRP	0.211402	0.270317	0.127227	0.189106	0.219942	0.243499
AEBP1	19.7785	19.2502	16.9503	16.9173	19.9815	20.3474
AEBP2	30.8254	31.4048	37.1945	39.2262	31.3938	32.37
AEN	144.877	148.468	130.405	137.698	70.9194	66.9476
AES	38.5067	35.1089	36.4636	34.2742	31.5352	31.4917
AFAP1	9.982	10.1419	9.22335	9.15662	9.63789	10.0505
AFAP1-AS1	0.0354775	0.0244968	0.00768644	0.00714054	0	0.00817279
AFAP1L1	1.72721	1.77426	1.77061	1.73818	1.26181	1.46872
AFAP1L2	10.092	11.7828	11.184	12.111	13.5854	14.0729
AFF1	12.0422	13.2249	12.0644	12.5017	11.4938	11.3346
AFF2	1.7524	1.60042	1.73096	1.82007	1.76747	1.71508
AFF3	2.90205	3.25697	3.38301	3.34433	2.06206	2.02335
AFF4	49.8888	50.6559	58.9852	60.1499	36.8406	37.571
AFG3L1P	5.22018	5.70709	5.15229	5.45762	4.66732	3.89159
AFG3L2	16.7589	15.5775	19.3494	17.759	17.9556	16.9111
AFM	0	0	0	0	0	0
AFMID	5.13121	5.25971	5.31556	3.38609	7.51546	7.07294
AFP	1.03466	0.831248	1.16313	0.766189	1.41666	1.19175
AFTPH	4.98012	5.54095	5.46204	5.60441	4.84941	5.33161
AGA	3.8137	4.6797	4.25577	4.11535	3.7646	4.5515
AGAP1	6.14642	5.432	5.2919	5.83557	5.63421	5.41111
AGAP1-IT1	0.0728092	0	0.0788731	0	0	0
AGAP11	1.30212	1.4254	1.1468	1.41692	0.569975	0.524328
AGAP2	0.0650468	0.0748569	0.0234881	0.0763697	0.0253779	0.0249743
AGAP2-AS1	0.289584	0.0740573	0.0348558	0	0	0.0370613
AGAP3	35.1912	31.0366	26.4833	27.4253	25.8281	25.4024
AGAP4	1.50624	1.87025	1.09495	1.47591	1.5542	1.66645
AGAP5	1.43227	1.2362	1.42226	1.50141	1.30386	1.03108
AGAP6	4.25502	4.62927	3.98965	4.17408	3.45271	3.87142
AGAP9	0.381263	0.207835	0.19564	0.302908	0.14092	0.254245
AGBL1	0	0.0318421	0	0.0139224	0.0485779	0
AGBL1-AS1	0	0	0	0	0	0
AGBL2	0.0135469	0	0.0293502	0	0.0158559	0
AGBL3	0.128601	0.236794	0.111449	0.232951	0.240833	0.133314
AGBL4	0.331059	0.338656	0.385196	0.468892	0.330081	0.395446
AGBL4-IT1	0	0	0	0	0	0
AGBL5	18.0767	19.7432	15.7849	16.3081	17.872	18.9393
AGBL5-AS1	0	0.13696	0	0	0.139297	0.274162
AGER	2.70307	2.37674	2.33598	2.56741	2.16845	2.4488
AGFG1	22.8775	24.6037	25.2594	27.1027	21.2363	21.6875
AGFG2	1.40045	1.15947	0.949544	0.922662	0.896228	0.905181
AGGF1	0	0	0.023232	0.0323731	0.0125506	0.012351
AGK	11.2546	12.3007	12.1238	11.2374	10.0231	9.55954
AGL	4.42199	4.72219	5.29748	5.61493	5.19093	4.88365
AGMAT	1.56606	1.06799	1.34043	1.576	1.51617	1.8929
AGMO	0.352394	0.495661	0.551407	0.295526	0.710345	0.563747
AGO1	14.3154	14.5155	13.1976	13.9922	15.8851	15.4803
AGO2	10.9206	9.61691	9.97842	11.6861	8.76475	9.00035
AGO3	1.01458	1.08298	1.09642	1.07281	0.972378	0.990784
AGO4	4.99109	5.34527	5.87021	6.29385	4.29194	4.31753
AGPAT1	41.3057	37.1056	30.9844	29.8556	40.9344	40.2164
AGPAT2	18.787	16.4639	15.1857	14.0428	19.6666	18.6902
AGPAT3	11.51	11.0976	9.62123	10.4374	10.8363	11.3485
AGPAT4	4.01255	4.20112	4.00112	4.08742	4.58876	4.55817
AGPAT5	19.7049	19.5062	23.5347	24.1604	21.3131	21.4576
AGPAT6	15.0006	13.8474	13.9902	14.4244	16.1571	16.0061
AGPAT9	0.515505	0.550876	0.65816	0.74111	0.646469	0.848247
AGPS	11.2719	11.4462	13.5322	12.7465	11.5468	11.3989
AGR2	0	0	0	0	0	0.031366
AGR3	0	0	0	0	0	0
AGRN	27.503	22.6687	19.3322	18.6914	21.6386	20.502
AGRP	0.0634207	0.0729855	0	0	0.148461	0.292199
AGT	0.906643	1.09191	0.730905	0.785087	1.30796	1.40859
AGTPBP1	13.4434	12.524	16.9065	15.5058	15.3343	15.726
AGTR1	0.040033	0.0460706	0.0433671	0	0	0.0922222
AGTR2	0	0	0	0	0	0
AGTRAP	14.1559	12.7429	11.1484	10.7499	11.8421	14.6547
AGXT	0.0182921	0	0.0198156	0	0	0
AGXT2	0	0	0	0	0	0
AHCTF1	26.4366	27.534	30.4177	32.4429	28.5539	28.5456
AHCTF1P1	0.0141348	0.00813328	0.015312	0.0355613	0.00827202	0.00814043
AHCY	70.5606	63.4267	61.0789	55.8968	87.4004	84.8555
AHCYL1	60.5329	63.3634	61.6564	65.3213	78.2729	77.9859
AHCYL2	6.08355	6.63778	6.33117	6.55534	5.88894	5.91646
AHDC1	21.3155	19.3723	16.9689	16.6764	19.9484	20.1577
AHI1	3.04213	2.95508	3.5524	3.86794	2.86192	3.32504
AHNAK	107.298	106.667	111.372	118.462	96.259	89.1412
AHNAK2	14.4107	13.3914	12.3492	12.1072	11.9516	11.4222
AHR	6.29327	7.32208	7.07577	6.55775	4.51141	4.36876
AHRR	1.18601	0.942648	0.99825	1.28799	0.878834	0.864855
AHSA1	61.8326	62.6763	67.9195	61.1109	70.9543	72.0177
AHSA2	1.22554	1.19924	1.06527	1.16685	1.31418	1.42852
AHSG	0	0.0325522	0	0	0	0
AHSP	0	0	0.100219	0	0	0
AICDA	0.0342571	0	0.0371102	0.0172373	0.0400961	0.0394583
AIDA	72.2041	71.1073	78.3727	81.4511	79.8889	78.6044
AIF1	0	0.0471675	0	0	0	0
AIF1L	24.3884	24.3507	23.0855	21.9299	37.728	37.0013
AIFM1	22.1667	24.7435	21.2207	23.3017	22.551	22.6376
AIFM2	2.8344	2.45499	2.13316	1.86156	2.91592	3.007
AIFM3	0.0677438	0.136431	0.0550394	0.0852173	0.138758	0.195073
AIG1	4.52272	3.78086	3.5744	4.00755	4.04511	3.63675
AIM1	0.172965	0.154818	0.111035	0.18051	0.149961	0.213984
AIM1L	3.1376	3.23421	3.12784	2.63449	3.96528	4.67821
AIM2	0.0949436	0.0728417	0.171418	0.159244	0.259295	0.145812
AIMP1	28.4451	25.9601	32.0694	32.9139	27.9998	28.071
AIMP2	99.8732	103.851	103.616	86.1264	77.2532	76.7518
AIP	30.3083	30.5878	29.6524	27.1073	29.0666	29.5638
AIPL1	0.0325894	0.131265	0.141214	0.131185	0.324225	0.112612
AIRE	0.145924	0.129178	0.158077	0.124258	0.472973	0.206866
AIRN	0	0	0	0	0	0.0126956
AJAP1	1.06238	1.07988	1.03443	0.990082	0.96767	1.03798
AJUBA	6.95689	6.65002	6.83667	6.84142	5.01291	4.5286
AK1	9.06811	9.30621	7.11904	6.80668	9.96443	9.48644
AK2	58.9871	59.576	58.9541	57.4912	56.5097	58.341
AK3	22.7673	22.3419	23.5355	24.244	26.7719	28.3179
AK4	10.8091	11.4	10.7833	10.4129	11.4896	10.8145
AK5	0.861808	0.793426	0.706856	1.21419	0.63404	0.652316
AK7	0.0734304	0.0676038	0.143183	0.0295586	0.0687571	0.186074
AK8	0.550854	0.475448	0.618043	0.296974	0.460532	0.475867
AK9	0.904943	0.909038	1.15477	1.01873	0.897616	0.742004
AKAP1	8.22835	8.57136	7.10787	8.13782	9.10502	9.23254
AKAP10	5.89279	6.48072	6.89838	7.41275	5.29805	5.26851
AKAP11	4.65444	4.71766	5.25832	5.5904	5.11725	4.83958
AKAP12	32.3448	31.9175	38.7686	38.8817	30.7683	30.6478
AKAP13	9.65969	10.1863	9.7193	10.5382	10.1503	9.99303
AKAP14	0.149071	0.171553	0.215316	0.200023	0	0.171704
AKAP17A	0	0	0	0	0	0
AKAP2	0.00702415	0.0080835	0.00760915	0	0	0
AKAP3	7.74222	8.97686	7.80373	9.22662	5.09304	5.54842
AKAP4	0.016736	0.0192601	0.0181299	0.0336845	0.0195886	0.019277
AKAP5	0.832439	0.744148	1.0628	0.897561	0.77424	1.07868
AKAP6	0.294578	0.332609	0.42749	0.397129	0.240701	0.313696
AKAP7	2.15966	1.5816	1.84326	2.07458	2.73841	3.44866
AKAP8	28.8855	28.2958	29.9774	28.8964	27.2663	25.0559
AKAP8L	63.532	62.1414	72.2596	70.2667	45.9985	46.8501
AKAP9	15.3929	15.0893	19.2131	19.1876	15.6737	16.0409
AKIP1	15.534	13.2218	15.6863	12.0067	13.2086	12.8028
AKIRIN1	121.398	112.519	127.634	124.314	117.552	123.292
AKIRIN2	42.8765	44.8237	53.0648	44.7587	35.7829	33.4715
AKNA	4.34963	3.64868	2.90945	2.63689	4.70765	4.88931
AKNAD1	0	0	0.0343853	0.0159716	0	0
AKR1A1	26.7658	25.5869	22.5548	23.5553	28.3324	29.2942
AKR1B1	39.719	40.9448	35.6338	33.3808	44.2276	43.2062
AKR1B10	0	0	0	0	0	0
AKR1B15	0.0242697	0.05586	0.026291	0.0488476	0.312471	0.363409
AKR1C1	0.0143966	0.0414195	0.00779779	0.014488	0.0252756	0.0165824
AKR1C2	0	0	0.0154846	0.0143848	0.033461	0.0164643
AKR1C3	0	0.0925511	0.0290401	0.0809327	0.0313766	0.154388
AKR1C4	0	0	0	0	0	0
AKR1C6P	0	0	0.0536078	0.0498005	0	0
AKR1D1	0.0618473	0	0.156329	0.0829866	0.0482593	0.0237458
AKR1E2	1.11343	1.65227	1.30138	1.65126	1.57757	1.34998
AKR7A2	8.4305	9.74289	8.70876	8.66301	9.74254	8.89104
AKR7A2P1	0.421879	0.364129	0.171381	0.530697	0.37034	0.242966
AKR7A3	0.0283028	0.227999	0.18396	0.142412	0.132508	0.0652
AKR7L	0.59393	0.736081	0.395936	0.459769	0.213896	0.289429
AKT1	12.9172	13.3583	11.1496	11.2074	13.1223	13.0525
AKT1S1	28.143	23.4629	19.6592	19.9572	21.8617	22.5064
AKT2	10.6958	10.6615	8.98879	9.21296	11.7291	10.9439
AKT3	20.117	20.8185	24.7948	23.3658	19.9158	19.371
AKTIP	4.94765	5.23465	6.93738	6.08329	5.5808	5.23926
ALAD	5.3489	5.45259	4.40631	5.06798	8.99852	9.33591
ALAS1	29.0235	27.6886	27.0787	26.64	25.6178	27.2997
ALAS2	0.0717257	0	0.0258998	0.144362	0.0559674	0
ALB	0	0	0.0696806	0.0431545	0	0
ALCAM	13.8478	13.2249	14.0538	14.4326	14.6908	15.4525
ALDH16A1	4.71098	3.80478	3.31913	2.69341	4.89026	4.29635
ALDH18A1	31.9354	32.3555	31.2563	29.9975	37.819	37.6841
ALDH1A1	0.069054	0.0264895	0	0	0.0538827	0
ALDH1A2	0.153389	0.190102	0.319547	0.237482	0.110483	0.0815438
ALDH1A3	1.55284	1.56011	1.76227	1.45108	2.19256	2.4132
ALDH1B1	21.6458	20.6379	19.8188	16.6382	21.4503	21.7795
ALDH1L1	0.0209838	0.108668	0.0227314	0.021117	0.0122802	0.0604242
ALDH1L1-AS1	0	0.128104	0	0	0.130289	0
ALDH1L1-AS2	0	0	0	0	0	0
ALDH1L2	1.30685	1.56292	1.36017	1.19266	2.45186	2.67849
ALDH2	29.04	25.8117	25.3127	24.3375	39.5047	39.9285
ALDH3A1	0.0451519	0.103923	0.0733686	0.113596	0	0.0260036
ALDH3A2	6.56933	5.64883	6.4901	6.15297	9.27294	8.91288
ALDH3B1	0.583293	0.642899	0.347085	0.487785	0.682713	0.567763
ALDH3B2	0.0547931	0.0840757	0.0197855	0	0.128265	0.105187
ALDH4A1	4.57811	4.83779	3.66496	4.47678	4.97087	5.15712
ALDH5A1	0.782164	0.709511	0.667877	0.703786	1.00164	1.0705
ALDH6A1	1.55483	1.44561	1.33223	1.51166	2.23111	1.97302
ALDH7A1	11.6455	10.643	11.243	11.739	15.809	15.2882
ALDH8A1	0.0377889	0.021744	0.0204681	0.0190144	0	0.0870526
ALDH9A1	24.2524	24.4187	24.8527	24.7677	25.5497	25.6188
ALDOA	302.226	273.35	259.52	251.3	301.655	298.438
ALDOB	0	0.0454291	0.0213817	0.0198631	0.023102	0.0454691
ALDOC	1.27034	1.06833	1.03211	1.00797	2.43046	2.16668
ALG1	10.3583	11.0019	9.57028	9.01837	8.40813	8.54602
ALG10	6.63502	6.66092	8.3455	8.1587	7.41187	7.52626
ALG10B	6.77711	8.01337	7.81194	9.66056	6.67979	7.23446
ALG11	1.32863	1.20136	1.50782	1.39012	1.28357	1.65181
ALG12	3.83612	3.79142	3.05071	3.2973	4.04626	3.66999
ALG13	8.8676	10.1775	9.03803	8.80395	9.59783	9.67854
ALG14	0.329465	0.44432	0.507474	0.357459	0.530229	0.367628
ALG1L	0.9652	0.624807	0.914889	0.60708	0.776679	0.972777
ALG1L2	0.100312	0	0.108666	0.100948	0.176114	0
ALG1L9P	3.97979	4.68178	2.87417	3.56005	2.89839	2.44482
ALG2	12.7372	13.8345	13.798	12.2615	12.871	12.966
ALG3	38.9767	37.297	34.1495	28.1609	29.9789	30.2914
ALG5	17.2322	16.534	18.211	18.656	17.2599	16.0147
ALG6	4.81135	4.97502	5.47656	5.20323	7.5478	6.51788
ALG8	39.9684	41.4266	46.7823	43.5764	45.8649	42.5647
ALG9	6.04572	6.36179	7.08883	6.37896	6.45888	6.37864
ALK	0.00778545	0.00895961	0.0168677	0.00783487	0.0273373	0.07174
ALKBH1	15.9797	15.9677	15.3333	16.5871	10.507	10.3399
ALKBH2	7.21952	6.62746	6.05773	7.76931	7.96162	9.46926
ALKBH3	25.1436	29.3659	29.6678	30.3513	24.0685	24.5829
ALKBH3-AS1	0.253683	0.145971	0.384735	0.38294	0.385998	0.409078
ALKBH4	4.70073	4.38052	3.70118	4.15367	4.48208	4.14666
ALKBH5	17.7763	17.6676	16.9543	15.7148	22.3687	21.1631
ALKBH6	2.11771	1.83617	1.24132	1.4305	1.73167	1.75425
ALKBH7	9.84912	7.62322	5.85401	7.10481	9.48754	8.73426
ALKBH8	6.50643	6.42387	7.56185	7.82388	6.67216	6.42952
ALLC	0	0.119032	0	0.0260224	0	0
ALMS1	4.91002	4.41206	5.238	5.64439	5.27457	5.10459
ALMS1-IT1	0.50375	0.289861	0.421681	0.414775	0.455609	0.712104
ALMS1P	0.302382	0.278389	0.393079	0.365162	0.0707844	0.348292
ALOX12	0.781394	0.78092	0.757371	0.558726	1.2034	0.900032
ALOX12B	0.135665	0.0669107	0.104974	0.0390074	0.11342	0.0446464
ALOX12P2	0.11178	0.0771831	0.060545	0.033747	0.104666	0.103001
ALOX15	0.261103	0.160257	0.245136	0.315313	0.285234	0.260647
ALOX15B	0	0	0	0	0	0
ALOX5	0.677506	0.46781	0.39842	0.272723	0.702357	0.78037
ALOX5AP	0.162107	0.186555	0.292679	0.163136	0.252983	0.124479
ALOXE3	0.964858	1.11037	1.04522	1.04344	0.674218	0.381508
ALPI	0	0.0218468	0	0	0	0
ALPK1	0.00857493	0	0	0.0172587	0.020073	0
ALPK2	10.7772	11.109	10.9585	11.0585	12.2891	12.284
ALPK3	18.6026	18.2387	15.4779	17.1414	17.696	17.8575
ALPL	14.6077	13.0654	11.7314	10.1265	16.7253	17.2564
ALPP	0.30939	0.431009	0.176399	0.327741	0.343065	0.337608
ALPPL2	0.388394	0.357576	0.273482	0.429946	0.272757	0.24605
ALS2	22.1092	22.2547	24.2033	25.4563	18.0255	17.2853
ALS2CL	1.48171	1.29999	1.16808	0.87105	1.38226	0.996971
ALS2CR11	0.0701597	0.0605556	0.104504	0.0441282	0.0410591	0.0303045
ALS2CR12	0.116933	0.188395	0.202674	0.117675	0.0821181	0.107749
ALX1	18.6979	19.9396	24.3134	24.1014	13.5851	13.8698
ALX3	4.98886	5.92067	5.43251	5.67425	4.44022	3.59145
ALX4	0.394254	0.598516	0.381655	0.481174	0.726544	0.647353
ALYREF	65.6383	66.0126	59.454	66.7231	72.2156	72.7492
AMACR	0.0813399	0.0133725	0.050351	0.0116937	0.0816034	0.0669211
AMBN	0	0	0	0	0	0
AMBP	0.0338481	0.0779058	0	0	0.0396174	0.0389872
AMBRA1	17.1813	17.6506	15.5575	16.1534	16.7881	17.2393
AMD1	23.9101	25.6396	28.1246	28.9846	26.2251	26.5365
AMDHD1	1.0424	1.04314	1.12922	1.14024	0.875271	0.887449
AMDHD2	4.77122	4.43684	3.26438	3.52309	3.52703	3.47092
AMELX	0	0	0	0	0	0
AMELY	0	0	0	0.0609368	0	0.0697459
AMER1	7.24052	7.07737	6.55691	6.50497	6.96417	6.92574
AMER2	0.450733	0.391792	0.441523	0.323307	0.825013	0.624105
AMER3	0.0937433	0.125861	0.0677005	0.125785	0.100578	0.0539881
AMFR	19.5433	21.0677	21.1564	18.3553	15.8894	15.9617
AMH	10.5105	9.10228	6.90053	6.5707	7.30042	6.23658
AMHR2	0.893414	1.10527	0.556498	1.23624	0.993409	0.643162
AMICA1	0.00860402	0	0.0093206	0.0173173	0.0604232	0.0495517
AMIGO1	0.578093	0.752528	0.554376	0.515003	0.432598	0.33839
AMIGO2	0.909912	1.06189	0.860747	0.748027	0.765002	0.841402
AMIGO3	2.14645	2.09507	1.62765	1.86406	1.41433	1.62991
AMMECR1	17.1916	18.4224	20.1714	21.1297	17.5258	18.1761
AMMECR1L	12.2935	12.06	12.1159	12.7054	10.8463	10.7931
AMN	0.122113	0.0200756	0.132283	0.0175554	0.0408362	0.0401866
AMN1	7.42592	7.93921	9.85685	10.3101	8.74529	10.2165
AMOT	21.0761	24.0707	22.3269	22.5949	30.4287	31.2898
AMOTL1	11.9194	11.7539	10.9127	11.8489	17.1066	18.3902
AMOTL2	118.677	114.602	103.78	104.452	63.206	62.0529
AMPD1	0	0.0466714	0	0.0204063	0	0
AMPD2	20.6162	19.7093	15.0951	15.8603	21.0921	20.542
AMPD3	1.0415	1.25432	1.12824	1.1578	1.09145	1.01829
AMPH	2.22766	1.8125	1.89059	2.05617	1.94306	1.53626
AMT	2.8162	2.68097	2.45976	2.38893	3.53781	3.27774
AMTN	0	0	0	0	0	0
AMY1A	0	0	0	0	0	0
AMY1B	0	0	0	0	0	0
AMY1C	0	0	0	0	0	0
AMY2A	0	0	0	0	0	0
AMY2B	0.31744	0.294609	0.366064	0.47403	0.31162	0.235894
AMZ1	0.332472	0.271857	0.303294	0.22012	0.276495	0.221708
AMZ2	31.1336	31.6833	29.0829	31.8781	29.7976	28.1877
AMZ2P1	2.55092	2.41663	2.4733	3.41809	1.97948	1.83436
ANAPC1	17.5282	18.1384	18.5429	20.0379	18.3653	19.3917
ANAPC10	11.7191	11.3113	16.6368	12.7446	13.2188	12.4099
ANAPC11	7.13401	7.50844	6.79883	6.31596	8.56136	7.82709
ANAPC13	24.664	26.4512	28.9636	27.5402	22.173	20.2789
ANAPC15	1.99064	1.57732	2.616	1.51067	2.17716	1.46594
ANAPC16	11.9933	12.2028	11.454	11.9326	12.6408	12.6833
ANAPC1P1	0	0.0520347	0.0244906	0.0227513	0	0.0520805
ANAPC2	16.4162	14.0843	13.517	13.2052	14.7554	13.6516
ANAPC4	4.9608	5.15413	5.55264	5.93713	7.6329	7.4238
ANAPC5	19.8257	20.9114	19.1746	20.9144	22.5899	22.6732
ANAPC7	19.7628	19.16	19.9632	19.7764	19.4125	19.4879
ANG	0.0395079	0.227332	0.171193	0.119276	0.0462419	0.227532
ANGEL1	8.91324	9.59441	8.59831	8.93432	6.50997	6.81274
ANGEL2	18.7501	18.8523	20.4692	21.1271	17.3623	17.9715
ANGPT1	0.554785	0.676762	0.480792	0.569473	1.10389	1.20135
ANGPT2	0.0534859	0.0923286	0.0482837	0.0448545	0.250409	0.420978
ANGPT4	0.0251959	0	0.0818829	0.0253558	0.117962	0.0580426
ANGPTL1	0.0432672	0.0165975	0	0.0725698	0.0337613	0
ANGPTL2	10.1295	10.4885	8.251	7.84843	13.7152	13.512
ANGPTL3	0.0516794	0	0.0186612	0	0.0806507	0
ANGPTL4	0.798179	0.770402	0.976224	1.19191	0.421908	0.563482
ANGPTL5	0	0.0235138	0	0	0	0
ANGPTL6	0.0508973	0.0585733	0	0.0256102	0.119145	0.0586249
ANGPTL7	0.107926	0.149043	0.140297	0.0217222	0.0757929	0.0994496
ANHX	0.0139953	0.0322119	0.0151609	0.0140841	0.0327614	0.0322403
ANK1	8.47824	7.18437	7.03255	6.63799	7.63228	7.69765
ANK2	3.83554	3.68878	4.11808	4.45635	3.24537	3.26829
ANK3	6.08582	6.6477	7.73127	8.04393	5.51749	5.92124
ANKAR	0.28566	0.290811	0.321354	0.342757	0.205754	0.265756
ANKDD1A	0.637891	0.805714	0.758435	0.704569	0.837669	0.806423
ANKDD1B	0.603675	1.06379	0.735696	1.17705	0.72865	0.608414
ANKEF1	2.80052	2.57239	3.2425	3.58104	3.41318	3.25531
ANKFN1	0	0.0145207	0	0.0126978	0	0.0145334
ANKFY1	13.0523	13.4752	12.1618	13.0696	12.736	13.3144
ANKH	0.841479	0.880352	0.835067	0.675088	1.29484	1.17935
ANKHD1	0.343328	0.375016	0.661894	0.439204	0.42909	0.388752
ANKHD1-EIF4EBP3	0.0176126	0.0202688	0.0190794	0.00590812	0.0206146	0
ANKIB1	10.6563	11.2475	11.9659	11.5722	13.2731	12.723
ANKK1	0.0190137	0.0656437	0.082389	0.0574032	0	0.087602
ANKLE1	1.75736	1.64212	1.28542	1.20924	1.81077	1.78197
ANKLE2	31.9515	33.4354	36.3789	34.1653	21.227	20.9046
ANKMY1	0.717072	0.932854	0.855598	0.543833	0.754148	0.62245
ANKMY2	7.9712	7.48016	9.26052	7.98432	11.1828	11.6913
ANKRA2	4.85752	5.18502	5.56712	4.53412	5.85026	5.16256
ANKRD1	107.287	107.897	142.012	134.166	51.0027	52.1078
ANKRD10	24.1279	21.7706	25.3888	26.4986	22.1639	23.5536
ANKRD11	67.8781	70.0469	69.0397	75.7771	60.8917	65.2728
ANKRD12	11.8714	13.7553	15.824	17.2943	10.2223	10.3403
ANKRD13A	11.4289	12.3607	12.1028	13.0154	11.4932	11.6328
ANKRD13B	1.79299	2.7223	1.92599	1.86502	2.64529	2.15199
ANKRD13C	21.1884	22.8933	23.8027	24.803	18.9024	19.2861
ANKRD13D	7.92116	7.49005	6.39467	5.95743	8.48393	7.61287
ANKRD16	1.00637	1.36133	1.12843	1.03052	1.48787	0.996473
ANKRD17	33.3094	34.0863	35.8018	36.6703	31.8601	31.9834
ANKRD18A	2.28346	2.48999	3.11435	3.37536	2.10308	2.19036
ANKRD18B	4.14387	3.98632	4.71135	5.0481	4.45976	3.64996
ANKRD18DP	0.0333909	0.0192134	0.0180859	0.0672056	0	0.0192303
ANKRD19P	2.32928	2.53949	1.96992	2.34406	1.9371	1.27086
ANKRD2	0.359455	0.225636	0.176997	0.230196	0.191238	0.0752783
ANKRD20A1	0	0	0	0	0	0
ANKRD20A11P	0.0130552	0.0901446	0	0.013138	0.0152804	0.0150373
ANKRD20A12P	33.3877	36.6067	44.3008	39.4847	29.676	26.6401
ANKRD20A19P	0	0	0	0	0	0
ANKRD20A2	0	0	0	0	0	0
ANKRD20A3	0	0	0	0	0	0
ANKRD20A4	0	0	0.0126672	0.0117675	0	0.0269373
ANKRD20A5P	0.255129	0.338776	0.276377	0.276498	0.183763	0.18084
ANKRD20A8P	0	0.00992822	0	0	0	0
ANKRD20A9P	2.32935	2.77438	1.90575	2.85231	2.26881	2.02633
ANKRD22	0	0	0	0	0	0
ANKRD23	0.316613	0.428663	0.242105	0.243653	0.544969	0.257424
ANKRD24	0.710235	0.581842	0.547699	0.520915	0.577678	0.651682
ANKRD26	7.78458	8.05345	10.7422	10.4971	9.01679	9.24591
ANKRD26P1	0.0407522	0.0117246	0.0220731	0.0205055	0.0119246	0
ANKRD26P3	0.0176362	0.020296	0.019105	0.0177481	0.0412844	0
ANKRD27	6.36703	7.32727	6.88549	7.14255	6.90355	7.17047
ANKRD28	8.40692	7.99445	8.95531	9.04658	9.11481	8.2818
ANKRD29	0.134261	0.139059	0.116354	0.175647	0.0471436	0.216504
ANKRD30A	0	0	0	0	0	0
ANKRD30B	0.0111496	0	0	0	0	0
ANKRD30BL	0.0296796	0	0.0160757	0	0	0.0341858
ANKRD30BP2	0	0.0170412	0	0	0	0
ANKRD30BP3	0	0	0	0.0456309	0	0
ANKRD31	0.28073	0.269223	0.43927	0.368835	0.328579	0.260478
ANKRD32	1.42535	1.44234	1.84577	1.87955	2.11892	2.43433
ANKRD33	0.13078	0.183949	0.141672	0.17548	0.119055	0.100424
ANKRD33B	85.8538	83.4832	84.247	89.0596	56.3796	55.2727
ANKRD34A	1.88416	1.84538	1.24491	1.70785	0.828945	1.21594
ANKRD34B	0.0122552	0	0	0.012333	0.0143441	0
ANKRD34C	0.0355652	0.0818579	0.048159	0.0268432	0.0312203	0.0204825
ANKRD35	0	0.0166674	0.0313786	0	0.0678067	0.0500461
ANKRD36	0.84834	0.940455	0.809389	1.12002	1.02937	0.851637
ANKRD36B	0.543484	0.382738	0.4833	0.579587	0.626624	0.691403
ANKRD36BP1	6.34349	5.9587	5.78524	6.24736	8.34488	7.27539
ANKRD36BP2	0.116468	0.0412409	0.106757	0.144255	0.0314583	0.0309579
ANKRD37	0.100416	0.11556	0.145039	0.168422	0.0391772	0.115662
ANKRD39	0.408472	0.335768	0.263388	0.195745	0.31873	0.302458
ANKRD40	16.4241	17.1889	17.3672	17.5266	18.2111	17.7885
ANKRD42	4.53505	4.50856	4.97705	4.62357	4.51599	4.43048
ANKRD44	0.895514	1.34884	1.05569	1.29879	1.07898	0.803946
ANKRD44-IT1	0	0	0	0	0	0
ANKRD45	0.238089	0.182664	0.286575	0.2396	0.0928899	0.365649
ANKRD46	3.18871	3.44876	3.4063	3.03068	4.19874	3.9279
ANKRD49	9.28648	10.6131	11.9744	11.7222	9.02643	8.97537
ANKRD50	7.70515	7.55448	9.24394	8.74747	8.65901	8.49601
ANKRD52	23.5154	24.2308	19.5471	19.9624	19.4	18.8671
ANKRD53	0.709145	0.94361	0.600161	0.713647	0.51876	0.459457
ANKRD54	6.99479	7.95718	7.01122	6.93805	6.63431	5.97314
ANKRD55	0.232474	0.200651	0.23085	0.253446	0.340124	0.379342
ANKRD6	2.61086	2.6978	2.63908	2.75695	4.83128	4.82855
ANKRD60	0.0466148	0	0	0	0	0
ANKRD61	0.960919	1.01737	0.874397	1.04438	0.854775	0.53127
ANKRD62	0.0106968	0.01231	0	0	0	0
ANKRD62P1-PARP4P3	0	0.0372025	0	0.0325323	0	0
ANKRD63	0.970747	0.534289	0.365772	0.339795	0.345802	0.486145
ANKRD65	1.70258	1.49021	1.4807	0.965287	1.7121	1.76773
ANKRD66	0	0	0	0	0	0
ANKRD7	0	0	0	0	0	0
ANKRD9	0.499327	0.608435	0.254547	0.413821	0.92822	0.473643
ANKS1A	9.73616	9.86876	9.03322	9.06792	12.1017	12.0939
ANKS1B	0.61202	0.488713	0.662992	0.678753	0.438573	0.517916
ANKS3	3.09554	2.69878	2.4388	2.43866	1.88478	1.92682
ANKS4B	0	0	0.0533886	0.0165323	0	0
ANKS6	6.58709	5.81924	5.34629	5.23799	6.34463	6.23594
ANKUB1	0	0	0.0423643	0.0196778	0	0
ANKZF1	8.16742	8.18141	7.71747	6.97438	7.23942	7.22727
ANLN	93.3129	99.8045	119.315	114.996	86.891	87.84
ANO1	0.485639	0.523951	0.569926	0.722902	1.04209	1.21197
ANO1-AS2	0	0	0	0	0	0
ANO10	7.15688	6.36358	6.87155	5.83766	9.2056	9.57981
ANO2	2.45504	2.5097	2.56048	2.51005	2.59837	2.73753
ANO3	0.00728642	0.00838533	0.0157865	0	0.00852837	0.00839271
ANO4	11.6961	11.1595	13.1275	13.0073	10.725	12.056
ANO5	0.436262	0.426749	0.559239	0.570741	0.629766	0.661624
ANO6	44.8569	47.1044	52.4508	54.069	40.7648	41.3283
ANO7	0.892805	0.648918	0.610839	0.732964	0.921232	0.811861
ANO8	3.38446	3.31608	2.79231	2.52019	3.60566	3.53624
ANO9	0.0440502	0.121665	0.0477189	0.106392	0.0928051	0.0913288
ANP32A	57.4909	61.3693	57.7258	61.0642	63.7717	63.1769
ANP32AP1	0	0	0	0	0	0
ANP32B	88.9178	97.1469	106.436	107.139	112.83	112.675
ANP32C	0	0	0	0	0	0
ANP32D	0	0	0	0	0	0
ANP32E	33.3454	34.2214	39.456	41.8055	50.4397	49.0573
ANPEP	1.73978	1.68364	1.62767	1.63145	2.08259	2.17092
ANTXR1	9.11842	9.1641	8.89453	8.81091	14.0917	13.3733
ANTXR2	4.08086	3.92368	3.88316	4.11264	5.52125	5.49395
ANTXRL	0	0	0	0	0	0
ANTXRLP1	0	0	0	0	0.0429666	0.0422831
ANXA1	323.818	329.229	366.496	369.632	302.002	301.999
ANXA10	0.0343058	0	0	0	0	0.0395144
ANXA11	18.7513	18.3619	16.2925	17.6975	17.9119	17.6589
ANXA13	0	0.113087	0	0.0494451	0.0575078	0.056593
ANXA2	514.167	560.776	478.074	515.845	480.555	476.525
ANXA2P1	0.260539	0.0599664	0.169343	0.262193	0.121979	0.0600192
ANXA2P2	0.0736435	0.127125	0.199442	0.185278	0.0430979	0
ANXA2P3	0	0	0	0	0	0
ANXA2R	0.0215948	0.0248517	0	0	0.0758268	0.0497471
ANXA3	37.1807	38.6119	45.7989	43.7746	32.3586	32.5279
ANXA4	10.5157	11.0586	10.1258	10.2308	12.1419	12.8921
ANXA5	316.398	316.576	358.811	366.774	307.558	310.76
ANXA6	87.7058	82.069	78.5753	74.6764	91.3367	91.1815
ANXA7	22.015	21.6281	24.191	23.0695	21.9971	23.4454
ANXA8	0	0.0563423	0.106072	0.0246347	0.17191	0.14098
ANXA8L1	1.04242	0.828321	0.564621	0.499544	0.551951	0.97199
ANXA9	0.691607	1.07142	0.489867	0.910151	1.83692	1.56259
AOAH	0.0406063	0.0700956	0.0439882	0.020432	0.0712913	0.140314
AOAH-IT1	0	0	0	0	0	0
AOC1	0	0	0	0	0.0180355	0.0354973
AOC2	1.8168	1.52628	1.75162	1.37125	0.722999	0.774277
AOC3	0.635153	0.524073	0.752962	0.639185	0.378719	0.289874
AOC4P	0	0	0	0	0	0
AOX1	2.01989	2.1152	2.02219	2.47586	1.56864	1.54369
AOX2P	0	0.0351737	0	0	0	0.0176023
AP1AR	3.21665	3.14554	3.75536	4.00859	4.93535	4.89524
AP1B1	29.4908	27.7545	24.68	25.0412	27.9563	28.18
AP1B1P1	0	0	0	0	0	0
AP1G1	28.6029	29.8777	30.2022	32.9665	29.4195	31.3528
AP1G2	5.47156	5.36578	4.0471	4.33694	4.94085	5.43827
AP1M1	25.7261	24.0866	22.1556	22.9861	24.6695	22.7532
AP1M2	37.5378	38.4945	39.4971	31.7719	20.5293	18.612
AP1S1	64.4639	62.2907	48.3612	53.6135	63.3099	63.0709
AP1S2	19.1306	16.83	21.9068	21.5055	22.9576	23.8343
AP1S3	0.80685	1.08329	1.33188	0.927968	1.37159	1.28339
AP2A1	32.9162	31.0725	26.5958	23.8132	33.1282	34.1521
AP2A2	30.1182	31.9437	27.6839	26.3356	30.5061	30.1549
AP2B1	85.8517	88.518	88.2834	87.3646	91.0327	91.5256
AP2M1	372.644	360.041	353.323	338.793	363.173	360.812
AP2S1	49.6509	43.0033	49.7437	41.3602	57.4464	54.8611
AP3B1	16.9541	18.1269	20.0643	19.8497	22.1253	22.7001
AP3B2	5.67743	5.00865	4.8977	4.64138	5.26136	5.01306
AP3D1	107.404	105.426	98.8016	106.437	93.7471	95.2748
AP3M1	34.371	34.722	37.2191	37.2272	33.3106	31.7949
AP3M2	8.52288	9.03512	8.76179	8.17928	9.5747	10.1962
AP3S1	31.313	28.1849	36.8587	36.6606	33.3779	33.3622
AP3S2	0.0491416	0.00942548	0.0177448	0.0576958	0.0383451	0.0566027
AP4B1	2.74642	3.75324	3.55159	3.05752	3.61636	3.40066
AP4B1-AS1	0.0557544	0.128326	0.0603979	0.0841625	0.293659	0.128439
AP4E1	5.69496	5.42586	6.44053	6.8975	4.35444	4.45823
AP4M1	1.90243	1.50314	1.43031	1.37159	2.12699	2.20763
AP4S1	4.99135	5.00453	5.94079	5.26017	5.74181	5.18166
AP5B1	10.0028	9.48128	8.53404	8.20027	8.8101	8.30054
AP5M1	12.0578	12.8089	15.4973	14.9346	14.4994	14.5766
AP5S1	4.98978	4.41948	3.33943	4.41678	4.3114	4.72428
AP5Z1	25.7697	25.2033	20.7912	22.3403	16.6756	15.7905
APAF1	5.87667	5.59503	6.07641	5.80357	6.45295	6.8558
APBA1	3.14137	3.16431	3.2909	3.59274	1.39286	1.3707
APBA2	4.42981	3.90977	3.14715	3.22566	4.24343	4.13445
APBA3	2.76984	2.23391	1.38959	1.58792	2.07272	1.81747
APBB1	19.8448	22.5844	19.8286	19.1033	16.5725	14.4287
APBB1IP	0.157401	0.0603798	0.113673	0.0352001	0.14329	0.120866
APBB2	3.46129	3.64878	3.51048	3.32617	3.85594	3.93101
APBB3	1.20888	1.3117	0.860568	1.06014	1.19258	1.47199
APC	4.69782	4.59512	5.29302	5.92607	5.02197	5.13372
APC2	0.956869	1.02967	0.664118	0.691985	0.673918	0.725223
APCDD1	1.10236	1.32694	0.892195	0.82883	1.58686	1.89729
APCDD1L	1.02822	1.28055	0.869725	0.864654	1.03862	1.16811
APCDD1L-AS1	0.0917391	0.0633448	0.178883	0.110786	0.279177	0.253602
APCS	0	0	0	0	0	0
APEH	11.0929	9.27951	8.37579	9.28251	12.5602	12.6556
APEX1	93.32	95.1601	91.1715	86.6365	100.231	99.9011
APEX2	15.7293	16.8342	13.4605	13.0586	15.4493	14.3637
APH1A	32.6329	32.9694	27.8979	29.988	30.8156	32.9038
APH1B	4.42474	4.98597	4.88063	4.88188	4.36971	4.73819
API5	110.455	111.702	124.904	126.246	129.984	128.816
APIP	3.57152	4.12228	3.72061	4.31515	3.81034	3.99243
APITD1	0.263386	0.151555	0.285322	0.265058	0.30828	0.417142
APITD1-CORT	0	0	0	0	0	0
APLF	0.965231	1.33866	1.03222	1.44458	1.1732	1.29708
APLN	0.973883	1.22421	1.07122	1.05545	0.473488	0.224349
APLNR	1.36263	1.73725	1.18668	1.58638	10.9297	12.0945
APLP1	5.89367	4.96937	3.96135	4.0715	6.80716	6.36281
APLP2	177.227	177.165	157.15	165.433	196.188	198.571
APMAP	19.1724	18.2147	18.5262	16.9099	20.1799	20.3405
APOA1	2.75877	2.3131	2.04928	1.70543	5.76606	6.0829
APOA1BP	38.3358	37.9707	36.2092	30.9933	40.4838	39.8894
APOA2	0	0.0599664	0	0.157316	0.121979	0.0600192
APOA4	0	0	0	0	0	0
APOA5	0	0	0	0	0	0
APOB	0.0889293	0.118086	0.125978	0.113588	0.192161	0.173345
APOBEC1	0	0	0	0	0	0
APOBEC2	0.629787	1.15963	0.727721	0.760542	0.68799	1.01557
APOBEC3A	0.0327444	0.0376827	0.106414	0.0329522	0	0.113148
APOBEC3B	0	0.0301954	0.0284235	0.0264048	0.0307105	0
APOBEC3B-AS1	0.140524	0.161717	0.380569	0.212124	0.740141	1.21395
APOBEC3C	12.5038	11.5117	11.1516	9.13575	13.0513	13.1791
APOBEC3D	0.382386	0.220028	0.289963	0.269369	0.917502	1.03504
APOBEC3F	2.74453	2.86944	2.35128	2.38286	2.81341	3.2852
APOBEC3G	0.173818	0.160026	0.0376589	0.174921	0.447578	0.400417
APOBEC3H	0.185028	0.159699	0.100219	0.0465506	0.0541412	0.05328
APOBEC4	0	0	0	0	0	0
APOBR	1.10702	1.53755	1.69544	1.53661	1.05741	0.864717
APOC1	3.87571	3.40599	2.5191	1.70195	5.19613	5.84398
APOC1P1	0	0	0	0.0666287	0.0774934	0.0762607
APOC2	0	0	0	0	0	0
APOC3	0.160666	0	0	0.0808428	0.188051	0.0925296
APOC4	0	0	0	0	0	0
APOC4-APOC2	0	0	0.0286418	0	0	0
APOD	0.1199	0	0	0	0.0935575	0.138104
APOE	277.989	231.827	206.081	199.099	260.475	274.407
APOF	0.0281376	0	0	0	0.0329335	0
APOH	0	0	0	0	0	0
APOL1	0.0161041	0.0185329	0	0.0486191	0.018849	0
APOL2	2.51883	1.98769	1.59819	1.77438	3.11663	3.75092
APOL3	0.0265563	0	0	0	0.0155414	0.0611766
APOL4	0.0424293	0.0162761	0.030642	0.0426987	0.0496612	0.0162904
APOL5	0	0.0387083	0	0	0.0393686	0
APOL6	0.00952752	0.0164466	0.00516051	0	0.00557572	0
APOLD1	3.48732	3.7266	4.08133	4.29281	2.42959	2.15185
APOM	0.286416	0.847573	0.531891	0.411763	0.287344	0.235644
APOO	11.474	10.5036	11.6293	10.3222	13.9385	15.0183
APOOL	18.2172	21.9692	21.6256	20.4717	21.3223	19.9777
APOOP5	0	0	0	0	0	0
APOPT1	9.22647	8.98782	10.8244	10.0941	10.0149	9.56899
APP	236.748	247.11	239.633	246.942	260.894	268.78
APPBP2	5.30906	6.19568	6.82705	6.53004	4.88553	5.32386
APPL1	12.9123	13.2699	14.1002	14.1837	12.6084	12.4998
APPL2	6.24589	5.75719	6.73363	6.16495	7.53838	7.45298
APRT	44.2598	41.2778	30.9848	34.4998	39.8859	39.0157
APTX	24.318	24.7351	27.6369	27.8001	20.8029	22.7202
AQP1	1.50412	1.30148	1.35987	1.22914	3.28272	3.04814
AQP10	0.0640669	0.0245764	0.0462685	0.107456	0.124978	0.0737941
AQP11	0.291576	0.206492	0.413047	0.135428	0.236266	0.542519
AQP12A	0	0	0	0	0	0
AQP12B	0	0	0	0.0161256	0	0.0184567
AQP2	0	0.0133019	0	0.0116321	0	0
AQP3	0.894735	0.648314	0.61027	0.666974	0.872699	0.916072
AQP4	0.0182956	0	0.0198193	0.0368234	0.021414	0.0421467
AQP4-AS1	0	0.0465344	0	0	0	0
AQP5	0.266665	0.230162	0.180546	0.0670895	0.0780293	0.0767881
AQP6	0.028231	0.0216591	0.0101941	0.00947007	0	0.0108391
AQP7	0.058002	0	0.0314164	0.0583702	0.0339441	0.0668084
AQP7P1	0.317568	0.121821	0.229344	0.0710186	0.206498	0
AQP7P3	0.144003	0.0236743	0.200566	0.103512	0.120391	0.0473903
AQP8	0	0	0	0	0	0
AQP9	0.015918	0	0	0	0	0
AQR	14.4191	15.4487	17.1308	16.9236	17.335	17.3411
AR	5.04666	4.3186	4.09634	4.04656	4.9364	4.95172
ARAF	56.5488	54.6739	50.9953	51.068	51.4251	50.3343
ARAP1	12.1823	11.1267	9.03476	10.2375	9.18112	8.88013
ARAP2	0.405906	0.422635	0.425753	0.447386	0.361974	0.385901
ARAP3	5.16458	4.44432	3.85325	4.06306	4.87699	4.45887
ARC	1.02631	0.759271	0.873542	0.700842	0.586317	0.492553
ARCN1	139.093	150.539	151.741	150.419	135.399	132.17
AREG	0	0	0	0	0	0.0449901
AREL1	6.36633	7.11219	6.23379	6.42459	7.65901	7.29207
ARF1	218.332	229.083	209.274	188.641	220.868	210.751
ARF3	62.0483	65.5075	51.0679	51.8419	66.3085	67.3796
ARF4	199.822	213.961	218.8	214.962	192.712	195.823
ARF5	66.3066	62.4763	53.4985	58.955	65.3051	62.6051
ARF6	61.431	66.275	64.3676	64.2447	65.4073	62.0493
ARFGAP1	41.1784	40.0636	30.1822	34.0228	41.9724	41.0635
ARFGAP2	29.8643	31.1451	26.2834	25.5638	25.2725	24.4391
ARFGAP3	11.0108	10.4456	11.5419	10.9782	12.3315	11.9204
ARFGEF1	33.3494	32.1343	37.8926	39.1434	33.8758	36.1337
ARFGEF2	20.5914	20.9212	24.0423	23.353	17.0596	17.141
ARFIP1	7.35345	7.34172	8.50102	7.99669	8.21035	7.73835
ARFIP2	37.2478	35.3382	33.5323	34.0018	31.4679	30.3322
ARFRP1	2.28236	2.4336	1.97796	1.95935	3.07481	2.83276
ARG1	0.0316271	0.0727939	0.0685223	0.0636557	0.111053	0.072858
ARG2	15.7826	15.5487	17.4303	15.1446	15.0662	15.4534
ARGFX	0	0	0	0	0.0571004	0
ARGFXP2	0.0508973	0	0	0.0512204	0.0595725	0.11725
ARGLU1	22.2493	22.0336	20.9411	23.9663	22.5094	24.66
ARHGAP1	77.4607	77.9403	62.4798	65.8477	74.7056	74.5576
ARHGAP10	4.51264	4.46005	4.29419	4.70157	3.96998	3.86606
ARHGAP11A	17.4259	16.7557	20.27	20.1571	16.3418	17.1383
ARHGAP11B	0.556282	0.610631	0.528444	0.792351	0.400676	0.374587
ARHGAP12	7.54105	8.50841	9.54484	9.22361	8.98771	8.74269
ARHGAP15	0.0162782	0	0.0176339	0	0	0
ARHGAP17	16.8869	15.6052	16.0172	15.0167	15.7348	16.2128
ARHGAP18	1.04052	0.7484	0.857122	0.894415	1.67457	1.53557
ARHGAP19	5.35164	5.82665	6.59306	6.34481	5.29148	4.80442
ARHGAP19-SLIT1	0	0	0	0	0	0
ARHGAP20	0.101506	0.0718859	0.101501	0.0628617	0.0456951	0.0269809
ARHGAP21	17.8935	17.8579	18.7769	18.6592	16.6694	16.9329
ARHGAP22	2.06595	1.61188	1.47937	1.33906	2.27464	2.29896
ARHGAP23	17.8783	17.0612	15.3836	14.5083	9.4296	10.0433
ARHGAP24	0.424895	0.465123	0.359245	0.45888	0.424539	0.381976
ARHGAP25	0.925668	0.971828	1.03795	1.06229	0.912375	0.654691
ARHGAP26	0.619763	0.676967	0.728277	0.628983	0.854496	0.846953
ARHGAP26-AS1	0	0	0	0	0	0
ARHGAP26-IT1	0.12487	0	0	0	0	0
ARHGAP27	0.844538	0.526937	0.529084	0.501748	0.833663	0.691482
ARHGAP28	1.2149	1.27655	1.43052	1.79848	2.82333	2.73786
ARHGAP29	6.69788	7.2365	8.90166	8.95666	8.47893	8.44893
ARHGAP30	0.0994423	0.102996	0.140042	0.0500368	0.221145	0.183265
ARHGAP31	3.02511	2.95079	2.74958	2.75239	2.75255	2.6312
ARHGAP31-AS1	1.08488	1.78357	1.93074	1.8716	1.0884	2.40994
ARHGAP32	3.88407	4.09598	3.7573	3.66353	4.33361	4.62235
ARHGAP33	1.05643	0.835833	0.703339	0.708759	1.32666	1.00135
ARHGAP35	15.3232	14.8242	14.9594	15.1802	15.4518	15.5747
ARHGAP36	0.0470853	0.0722487	0.0680091	0.0473842	0.0183703	0.0723123
ARHGAP39	5.28582	4.40249	4.17757	3.91191	3.33412	3.77857
ARHGAP4	2.07249	1.85504	1.52791	1.39043	1.78561	1.9064
ARHGAP40	2.26842	2.47314	1.69982	2.35148	3.11421	3.88978
ARHGAP42	6.2995	6.21111	7.62646	7.8387	6.9946	7.16769
ARHGAP44	1.26297	1.70404	1.22662	1.39151	1.73311	1.86857
ARHGAP5	15.499	16.6054	19.9781	19.9997	13.9906	13.6408
ARHGAP5-AS1	2.80639	2.74519	2.31809	2.29466	2.58672	2.22233
ARHGAP6	0.713217	0.909038	0.905541	0.864381	1.37335	1.07767
ARHGAP8	0	0	0.0180359	0	0.0779484	0
ARHGAP9	0.183396	0.115121	0.126426	0.117447	0.0780563	0.0960183
ARHGDIA	165.528	153.678	146.337	143.092	131.744	125.967
ARHGDIB	10.3726	11.0938	8.60487	9.58472	13.0432	11.9474
ARHGDIG	1.2554	0.831815	1.48359	1.49307	1.38032	1.18309
ARHGEF1	12.6187	12.7655	10.8224	11.2768	11.4286	10.9701
ARHGEF10	18.6347	18.1474	18.5602	19.012	16.2377	16.6118
ARHGEF10L	3.49487	3.2686	2.71078	2.68827	3.17606	3.47822
ARHGEF11	23.4453	22.5262	20.4113	21.8304	21.5264	21.9704
ARHGEF12	13.349	13.6726	14.0537	15.6878	14.3985	13.5057
ARHGEF15	0.0116481	0	0.0126182	0	0.0272669	0.0134166
ARHGEF16	3.40215	3.35072	2.63984	2.91416	3.18562	3.29899
ARHGEF17	15.1639	15.8574	12.5335	13.2908	12.3678	12.0506
ARHGEF18	18.6539	17.6126	16.0307	15.5714	14.2198	14.4018
ARHGEF19	0.511912	0.533886	0.329262	0.482964	0.711509	0.589634
ARHGEF2	25.4436	24.2897	22.0714	22.197	24.9725	23.858
ARHGEF25	4.95866	4.59144	3.91039	4.05329	7.38267	6.74004
ARHGEF26	2.96246	2.84809	2.6112	2.61092	2.74592	2.76582
ARHGEF26-AS1	0.0557437	0.213836	0	0.0373984	0.065245	0.149817
ARHGEF28	0.366914	0.382036	0.435327	0.345799	0.279485	0.207957
ARHGEF3	5.61644	5.43267	4.75984	5.31102	6.4179	7.05474
ARHGEF3-AS1	0	0	0	0	0	0
ARHGEF33	0.0539629	0.0248406	0.0233829	0.0108611	0.0505286	0.0497248
ARHGEF34P	0.421376	0.363695	0.394225	0.501151	0.369899	0.408138
ARHGEF35	1.74622	2.16943	1.69819	2.51614	2.5316	2.53704
ARHGEF37	0.953294	1.0299	0.832474	0.920188	0.705901	0.593833
ARHGEF38	0.00886024	0.0305895	0.0287945	0.0356659	0.0311113	0.0306164
ARHGEF38-IT1	0	0	0	0	0	0
ARHGEF39	0.977747	1.27358	0.989343	1.16777	1.01864	1.29946
ARHGEF4	1.97474	1.9595	1.48434	1.56143	2.73585	2.18172
ARHGEF40	11.2997	10.915	9.45964	10.4746	10.4409	10.1053
ARHGEF5	0.941503	0.772492	0.84993	0.789566	0.673431	0.893666
ARHGEF6	2.4996	2.61759	2.35081	2.34561	3.47127	3.7771
ARHGEF7	24.4019	22.1876	23.3896	24.7771	22.9247	22.9937
ARHGEF7-AS1	0	0.173884	0	0.152055	0	0
ARHGEF7-AS2	0.038965	0.089683	0.0422102	0	0	0.044881
ARHGEF9	6.8691	7.43282	6.23321	6.47281	8.0608	8.42579
ARHGEF9-IT1	0	0	0	0	0.143916	0
ARID1A	75.1525	72.8609	64.9304	72.0188	59.1644	60.254
ARID1B	10.0819	10.8989	10.0096	11.0838	9.72412	8.80758
ARID2	10.785	10.8223	11.8346	12.0237	12.3353	11.7269
ARID3A	45.6905	46.1003	36.8138	41.8234	41.4379	41.0017
ARID3B	93.0745	90.5568	75.6135	78.1531	70.0093	69.3907
ARID3C	0.0686605	0.276555	0.0371895	0.0690964	0.0401817	0.197713
ARID4A	4.83065	5.50246	6.62131	6.9282	5.18285	4.91115
ARID4B	20.2833	23.0945	26.0854	27.2268	20.1089	21.2406
ARID5A	3.78129	3.4307	3.02542	3.15792	2.49755	2.49396
ARID5B	9.05159	9.64953	10.6137	10.1738	6.84341	6.84726
ARIH1	29.6165	32.0052	31.3215	33.527	28.4741	28.0212
ARIH2	31.8685	33.0196	31.9847	32.1102	32.5044	32.2809
ARIH2OS	0.271633	0.312599	0.653901	0.334103	0.211954	0.312874
ARL1	22.4088	20.25	28.6491	25.04	27.9896	28.5226
ARL10	0.50685	0.649807	0.529798	0.523491	0.681707	0.542836
ARL11	0	0	0.0138941	0	0.030024	0.0295464
ARL13A	0.0947569	0.145397	0.0684325	0.0317862	0.147877	0
ARL13B	3.11684	3.48727	4.46171	4.02036	3.34409	2.83501
ARL14	0.0375095	0.0431665	0.162534	0.0754952	0	0.129613
ARL14EP	7.69219	8.60865	9.67832	10.0988	7.59911	7.36444
ARL14EPL	0	0	0	0	0	0
ARL15	2.46721	2.70247	2.38288	2.5427	5.14921	5.58088
ARL16	10.4639	9.79003	9.43869	9.51457	9.88471	8.94453
ARL17A	1.0885	1.01339	1.02017	1.16926	1.08794	0.972019
ARL17B	0	0	0	0	0	0
ARL2	15.3452	15.1691	11.0395	14.3339	14.6449	14.3213
ARL2BP	45.7586	44.7886	47.8233	48.1117	44.7979	44.4567
ARL3	9.35612	8.57037	11.3597	9.88313	10.9067	11.1093
ARL4A	4.33187	4.24794	4.79179	4.72777	5.39158	5.95586
ARL4C	18.7777	17.8767	19.3655	18.0748	18.252	17.6434
ARL4D	4.16134	4.16878	2.49719	3.28392	5.08087	4.20694
ARL5A	4.69313	4.51467	5.41769	5.57086	6.29899	6.47012
ARL5B	7.38749	7.6453	7.5162	9.51899	7.12447	7.39722
ARL5C	0	0	0	0	0	0
ARL6	1.27964	1.63625	1.54024	0.801274	0.931932	1.53943
ARL6IP1	155.098	158.229	182.651	168.992	164.17	167.733
ARL6IP4	44.0815	39.006	39.4467	42.6436	49.4703	46.7797
ARL6IP5	35.0126	33.8419	34.6932	36.9919	43.9113	43.0541
ARL6IP6	11.9252	11.5849	13.6081	10.7713	10.4734	10.0887
ARL8A	81.4753	87.1477	73.8188	81.1506	55.9729	57.787
ARL8B	79.3896	84.5171	101.99	99.325	62.3803	61.0177
ARL9	0.422804	0.398103	0.333104	0.50285	0.404894	0.221363
ARMC1	18.5494	19.695	23.619	21.9736	18.9108	18.8489
ARMC10	12.8863	12.7989	15.8315	14.4481	14.3512	14.6523
ARMC12	0.347594	0.400016	0.209191	0.466401	0.361636	0.311398
ARMC2	0.358918	0.326997	0.324009	0.240798	0.507614	0.430637
ARMC2-AS1	0	0	0	0.440961	0	0
ARMC3	0.0172635	0	0.0187013	0	0.020206	0.0596538
ARMC4	0.542789	0.343558	0.308698	0.518923	0.698836	0.64083
ARMC5	2.99754	2.84221	2.23312	2.71592	2.52936	2.19089
ARMC6	29.5926	27.8128	24.1587	23.4604	22.6434	22.9327
ARMC7	3.7915	4.04978	3.27106	3.51855	3.08251	2.77197
ARMC8	8.05687	8.25985	9.62586	8.88118	8.67288	9.22191
ARMC9	6.60707	6.22018	5.60932	5.73541	8.30387	8.45257
ARMCX1	23.0736	25.048	22.894	25.3537	23.3369	25.0181
ARMCX2	54.3886	57.843	53.3882	51.6022	74.9337	77.004
ARMCX3	41.3547	42.6925	45.8782	46.8389	45.1018	43.6094
ARMCX4	9.14872	8.86845	9.52353	10.1615	7.83333	7.91828
ARMCX5	1.58969	1.74574	1.74459	1.43248	1.70255	1.78317
ARMCX6	22.3212	23.2082	23.1218	22.1855	25.1581	24.7868
ARMS2	0.295341	0.271907	0.511902	0.416103	0.276545	0.136073
ARNT	19.0817	19.8844	18.2883	19.6814	20.1541	20.8719
ARNT2	2.89776	2.83582	2.77118	2.73435	2.22447	2.03926
ARNTL	9.53497	10.2683	10.83	10.6142	6.91843	7.90232
ARNTL2	3.25157	3.77671	3.50056	3.71796	3.99431	4.26703
ARPC1A	92.002	90.5971	95.1174	89.1953	108.519	104.194
ARPC1B	47.4638	44.0038	41.5443	36.8848	54.1294	50.367
ARPC2	126.114	134.385	110.664	120.466	123.508	120.468
ARPC3	99.9649	98.0205	120.354	109.37	123.804	128.984
ARPC4	36.5053	35.7447	30.1609	30.2972	30.8794	28.9658
ARPC4-TTLL3	0	0	0	0	0	0
ARPC5	49.5242	52.3832	54.9787	51.4154	63.0322	62.4389
ARPC5L	15.1833	14.2679	15.1278	14.5595	13.968	14.6369
ARPP19	30.7838	32.7865	32.7142	32.8169	35.9991	36.3383
ARPP21	0.0141224	0.0162523	0.0152986	0	0	0
ARR3	0.488764	0.562478	0.407286	0.605375	0.484061	0.433056
ARRB1	54.3698	48.9029	40.23	41.522	65.2513	66.9725
ARRB2	6.69155	5.01581	4.44375	4.46355	5.79156	6.40817
ARRDC1	3.01627	2.56413	2.16737	2.33376	3.17557	2.82826
ARRDC2	0.797753	0.947681	0.724807	0.712176	0.798186	0.785489
ARRDC3	9.3286	9.19617	9.64335	10.4902	9.67695	10.9707
ARRDC4	7.98189	9.63609	9.70019	10.9806	4.28944	4.41246
ARRDC5	0	0	0	0	0	0
ARSA	2.4748	2.14281	1.83834	1.75522	3.33801	3.5021
ARSB	2.56449	2.9304	2.65046	2.37102	3.36221	3.48617
ARSD	6.44036	6.88379	6.28718	6.38704	6.44244	6.56639
ARSE	6.26641	6.72038	5.40145	5.98975	11.3304	11.7193
ARSF	0.0223872	0.0257636	0	0.0901174	0.026203	0.0515725
ARSG	1.03062	0.970407	0.890909	0.785729	0.950407	1.12714
ARSH	0	0	0	0	0	0
ARSI	2.48704	2.54606	1.99997	1.99612	2.9288	3.16341
ARSJ	1.8845	1.96614	2.06388	1.93814	1.74517	1.45503
ARSK	5.79088	6.18348	7.6464	6.422	6.08663	6.57054
ART1	0	0	0.0399495	0	0.0431639	0
ART3	0	0.105857	0.13286	0.030856	0.107663	0
ART4	0.0376119	0.0216422	0.0407445	0.0567761	0.132068	0.249104
ART5	1.34959	0.665627	1.00947	0.937776	1.27874	1.51749
ARTN	1.44251	0.686922	0.619671	0.625718	0.84419	0.773467
ARV1	13.7817	14.0655	18.269	16.862	15.1544	14.1614
ARVCF	6.70073	6.1249	4.99935	5.01824	4.41949	4.47345
ARX	0.0671539	0.0386409	0	0.0337901	0.01965	0.0193374
AS3MT	0	0	0.0218195	0.0202698	0	0.0928003
ASAH1	45.3579	46.3844	50.3025	48.487	45.98	46.0188
ASAH2	0.154576	0.137459	0.0989478	0.162628	0.123357	0.0971156
ASAH2B	0.233916	0.209373	0.154854	0.104623	0.334628	0.224526
ASAP1	29.5948	31.5028	31.252	33.1868	21.1287	21.8267
ASAP2	5.37625	5.31854	5.53924	5.63226	6.37202	5.58694
ASAP3	3.43685	3.25234	2.64637	2.65124	4.02265	3.98624
ASB1	3.64825	4.11116	3.69809	3.36604	4.06021	3.8447
ASB10	0	0.0287702	0	0	0	0
ASB11	0	0	0	0	0	0
ASB12	0.374803	0.172532	0.284213	0.377183	0.263212	0.215854
ASB13	2.36392	2.54041	2.27836	2.41391	3.25511	3.12325
ASB14	0.289076	0.227619	0.296671	0.290912	0.0356156	0.227819
ASB15	0	0.0173884	0	0.0152055	0.017685	0
ASB16	0.880875	0.545852	0.367015	0.386409	0.687345	0.676411
ASB16-AS1	1.331	1.35596	1.0873	1.11987	1.78771	1.53308
ASB17	0	0	0	0	0	0
ASB18	0.0132965	0	0.0144039	0	0.0155628	0
ASB2	0.0680787	0.137105	0.0737486	0.0856386	0.139444	0.0980187
ASB3	0.343792	0.316513	0.347597	0.438235	0.187782	0.36959
ASB4	0	0	0	0	0	0
ASB5	0.0637562	0.0366858	0.0690662	0.0641609	0.0746232	0.0367181
ASB6	19.8689	18.9988	16.7606	17.7409	14.3951	15.48
ASB7	4.2401	4.34483	4.85541	5.07561	4.57757	4.80582
ASB8	4.72582	5.26859	5.27939	5.3503	4.62384	5.78354
ASB9	0.62145	0.600747	0.430853	0.475301	0.901944	1.31708
ASB9P1	0.304291	0.700366	0.659268	0.183734	0.427388	0.280393
ASCC1	11.2977	11.6028	14.7857	12.753	12.5004	13.1278
ASCC2	27.437	27.6751	23.7404	25.932	22.7916	23.9943
ASCC3	25.1764	24.2574	28.0206	27.9458	21.0304	21.6892
ASCL1	0.214655	0.0898283	0.0845571	0.176741	0.228401	0.337152
ASCL2	0.286593	0.149916	0.112895	0.104877	0.243957	0.120038
ASCL3	0.0743822	0.342401	0.241732	0	0.174121	0.171351
ASCL4	0	0.0491093	0	0	0.049947	0
ASCL5	0	0	0.0515949	0	0	0
ASF1A	5.21244	5.85741	7.52874	7.13803	7.24928	6.66307
ASF1B	10.2029	10.284	8.48637	8.80419	10.432	8.8072
ASGR1	0.417113	0.320013	0.200823	0.396441	0.271227	0.21353
ASGR2	0	0	0	0	0	0
ASH1L	8.8559	9.64677	9.59784	10.1579	8.97794	9.0355
ASH1L-AS1	0.468677	0.340649	0.427546	0.422004	0.577433	0.653484
ASH2L	50.6457	54.8735	54.1844	54.9279	56.9657	57.6308
ASIC1	0.415515	0.450856	0.347236	0.370364	0.847617	0.861483
ASIC2	0.0702006	0.0323151	0.0760472	0.113034	0.147899	0.161718
ASIC3	4.72886	5.11752	3.61879	5.41377	3.88457	3.57293
ASIC4	0.231104	0.116357	0.046941	0.0726786	0.0676238	0.0831851
ASIC5	0	0	0	0	0	0
ASIP	0.715837	0.457665	0.258485	0.480254	0.65166	0.732908
ASL	5.19178	4.95724	3.70852	3.833	5.62559	5.09218
ASMT	0	0	0	0	0	0
ASMTL	0	0	0	0	0	0
ASMTL-AS1	0	0	0	0	0	0
ASNA1	145.91	148.339	141.131	132.142	125.109	119.2
ASNS	2.71664	2.48687	2.65306	2.87886	6.14256	6.42413
ASNSD1	24.869	24.8748	35.0159	27.9642	30.6775	29.1218
ASPA	0	0	0	0	0	0
ASPDH	0.27996	0.375879	0.404368	0.328693	0.327678	0.214977
ASPG	0.134762	0.0516952	0.0486617	0	0.0788656	0.077611
ASPH	11.2322	11.0981	10.6505	11.2846	15.523	16.2721
ASPHD1	4.80043	5.13899	3.44667	4.01639	3.78932	4.27554
ASPHD2	2.04126	1.86937	1.79082	1.66363	1.41332	1.17559
ASPM	27.0582	26.7716	33.7211	35.9538	24.1319	23.3237
ASPN	0	0	0.021208	0.0394035	0.0229144	0
ASPRV1	0.355226	0.306599	0.240507	0.379823	0.467744	0.281297
ASPSCR1	4.58836	4.91689	3.41187	4.20253	3.81988	4.25427
ASRGL1	15.6686	14.6216	14.6181	17.184	17.2664	17.8757
ASS1	4.40866	3.76973	4.02878	2.9495	8.76352	9.44681
ASTE1	1.82876	1.50029	1.92223	1.85859	1.67423	1.81444
ASTL	0.0374512	0.0430994	0	0.0376889	0	0.0431373
ASTN1	0.0659006	0.106175	0.0999448	0.0928465	0.107986	0.12145
ASTN2	3.64253	3.47562	3.30482	3.68618	4.13202	3.78423
ASUN	39.528	41.7377	51.7902	50.1132	42.8122	43.8772
ASXL1	11.9435	12.9702	11.599	11.5355	10.8763	10.8061
ASXL2	15.6907	16.5049	15.3131	17.8074	11.1208	10.8101
ASXL3	0.208417	0.166426	0.170483	0.162656	0.268833	0.328247
ASZ1	0.0166896	0	0	0.0167956	0	0
ATAD1	15.7508	17.1439	19.2955	18.6375	16.0473	15.4443
ATAD2	7.42538	7.55347	9.89209	10.0918	6.15401	6.66775
ATAD2B	6.69125	7.10964	9.14311	9.12447	4.9813	5.17707
ATAD3A	24.8797	23.9098	20.2742	19.9927	22.7964	23.1609
ATAD3B	14.0115	11.5969	10.1392	10.863	12.4507	11.9428
ATAD3C	1.19027	0.937219	0.732924	1.08435	0.615918	0.505101
ATAD5	3.08377	3.44352	3.78296	4.10236	3.8154	3.33301
ATAT1	7.2775	7.44917	6.43762	6.53244	7.1054	6.19204
ATCAY	5.62346	5.75859	4.77019	5.2563	5.20978	5.07202
ATE1	7.30687	8.17055	7.74451	9.4074	6.52098	7.04194
ATF1	15.8079	15.9977	19.0459	20.8168	14.6877	14.5817
ATF2	12.2294	11.8215	12.834	12.377	12.7009	13.2058
ATF3	47.9718	47.7321	54.0903	53.1613	39.9307	39.8993
ATF4	164.242	165.994	171.449	173.846	141.611	138.946
ATF5	7.90886	8.02769	6.89953	6.87907	6.47163	6.66428
ATF6	11.5989	12.1394	13.3397	12.6128	12.8593	12.8552
ATF6B	7.71269	6.83251	5.00902	5.00692	6.88412	8.01024
ATF7	10.6042	10.4732	10.9158	10.446	8.72286	7.97631
ATF7IP	32.3393	32.774	37.0209	35.9075	34.1503	34.1241
ATF7IP2	1.37223	1.42734	1.50081	1.35439	1.94588	1.77815
ATG10	2.29446	1.76034	1.84691	1.98833	2.72285	2.93648
ATG12	20.2975	21.7314	23.0012	23.4629	17.7104	17.6851
ATG13	30.3563	31.2373	28.7282	26.2966	28.6926	30.2396
ATG14	9.43215	10.5733	11.0342	11.1321	9.2992	9.43286
ATG16L1	12.7053	12.3455	12.4307	12.6703	11.9505	12.1313
ATG16L2	0.495817	0.364208	0.388548	0.25479	0.666758	0.668303
ATG2A	5.85092	5.32362	4.43428	4.1806	5.14727	5.21438
ATG2B	2.05512	2.11611	2.39754	2.21051	2.02561	1.9263
ATG3	26.5669	27.2998	33.3062	31.0055	25.3577	26.1946
ATG4A	6.18243	6.37882	7.55812	7.07984	6.85057	7.18807
ATG4B	17.5111	18.6982	16.7734	16.7648	16.0769	17.0225
ATG4C	4.4791	4.18812	5.13756	5.7007	6.51463	5.57643
ATG4D	15.9837	14.046	12.6025	13.0833	11.0561	12.5123
ATG5	9.48068	9.59641	9.60295	10.947	9.77769	9.22412
ATG7	3.59058	3.44716	3.0969	3.17152	3.44886	3.28162
ATG9A	8.96073	10.036	8.13751	7.6803	7.78773	8.01463
ATG9B	0.889059	1.1084	0.733794	0.8734	1.1397	1.02404
ATHL1	1.0609	1.17055	0.627943	1.07864	2.0738	2.21718
ATIC	97.8497	98.2242	105.837	99.3079	98.5268	96.8122
ATL1	2.5127	2.4032	2.37253	2.85328	1.92753	1.93598
ATL2	23.9732	23.3144	28.4754	26.7758	26.4391	26.4852
ATL3	11.5187	11.4412	12.9765	11.7552	11.8264	12.0826
ATM	5.68789	5.95219	6.58063	6.92144	6.3771	6.29688
ATMIN	22.4842	23.5276	25.0803	24.0621	25.9573	25.7835
ATN1	327.127	308.459	241.921	273.927	221.086	220.779
ATOH1	0.367937	0.18819	0.354294	0.123424	0.4785	0.376711
ATOH7	0	0	0	0	0	0
ATOH8	0.762851	0.662904	0.893845	0.626688	0.419105	0.466234
ATOX1	1.64443	1.77736	1.34808	1.24115	1.72965	2.06048
ATP10A	0.0571764	0.0740244	0.0774229	0.0647318	0.0752871	0.0823217
ATP10B	0	0.0147132	0	0	0.0299285	0.0147262
ATP10D	1.75153	1.73131	1.6061	1.47009	1.6928	1.35613
ATP11A	17.7992	16.8644	16.3361	16.1374	18.9542	18.5835
ATP11A-AS1	0.066027	0.0253283	0	0.0221487	0	0
ATP11B	6.6733	6.87374	7.90905	8.06544	6.20219	6.02743
ATP11C	4.76055	5.06018	4.74053	5.02996	6.79109	6.98904
ATP12A	0.818706	1.39084	0.872814	1.02007	3.78738	3.35292
ATP13A1	29.6071	27.964	22.6671	23.7948	22.8629	23.6301
ATP13A2	19.0872	17.9376	14.0048	15.3544	16.0167	16.1131
ATP13A3	15.6318	16.207	19.3383	19.7001	13.746	13.2529
ATP13A4	0	0.0398293	0.0249947	0.0116098	0.0135029	0
ATP13A4-AS1	0	0	0.0659268	0	0	0
ATP13A5	0.0241179	0.0555106	0	0.024271	0.0282288	0.0277797
ATP13A5-AS1	0.406749	0.117023	0.440625	0.102333	0	0.117126
ATP1A1	180.839	179.547	193.248	177.642	199.489	200.502
ATP1A2	0.678617	0.544619	0.357895	0.296533	1.97526	2.04669
ATP1A3	0.20316	0.263025	0.0962851	0.230006	0.25265	0.321757
ATP1A4	0.741344	0.767835	0.58893	0.783352	1.07017	0.868132
ATP1B1	17.0673	16.9115	17.3444	18.5183	21.5597	22.4334
ATP1B2	1.65466	1.71026	1.47713	1.44931	2.76158	2.89412
ATP1B3	56.7625	57.9254	58.5862	59.9452	68.5	71.6699
ATP1B4	0	0.0143702	0.0135269	0	0	0
ATP2A1	0.754621	0.83685	0.549934	0.745604	0.835066	0.663748
ATP2A2	53.6126	54.5906	53.2634	51.6902	52.1961	50.392
ATP2A3	0.393508	0.48769	0.404421	0.284312	0.366102	0.604338
ATP2B1	14.671	18.0387	19.9815	21.4128	24.9527	25.1418
ATP2B2	0.0106178	0.0244384	0.0230043	0.0373984	0.031069	0.0733796
ATP2B2-IT2	0	0	0	0	0	0
ATP2B3	0.0717151	0.0247592	0.0155376	0	0.0419693	0.0413017
ATP2B4	76.6821	81.4396	75.8845	75.4774	80.6282	80.2268
ATP2C1	10.8949	10.5346	12.6623	11.9267	15.3605	14.3229
ATP2C2	0.768499	0.760274	0.628029	0.556289	0.504975	0.590119
ATP4A	0.0261458	0.0300889	0.042485	0.0394676	0.0765055	0.0602308
ATP4B	0.0325454	0	0	0	0	0
ATP5A1	72.1405	72.4659	76.9427	74.1776	80.8253	82.2752
ATP5B	450.921	453.604	407.087	396.143	430.836	433.438
ATP5C1	145.184	150.242	182.998	145.938	160.096	153.842
ATP5D	22.0637	17.2772	17.2181	13.1816	21.8404	19.7778
ATP5E	0.0131621	0	0	0	0.0154056	0
ATP5EP2	0	0	0	0	0	0
ATP5F1	67.4857	65.7912	81.6787	69.8704	70.4786	68.9697
ATP5G1	11.2488	10.8128	10.2255	9.3238	13.5233	13.4589
ATP5G2	79.5588	84.5255	61.4018	68.7	75.5254	75.7316
ATP5G3	16.7322	16.4817	18.1734	15.3157	18.328	18.4417
ATP5H	19.0465	19.2583	15.6714	19.4555	22.0609	22.3694
ATP5I	116.735	124.327	96.9084	103.997	118.438	137.612
ATP5J	132.293	141.151	142.2	140.811	165.164	163.104
ATP5J2	99.2714	87.73	155.425	85.5761	146.519	135.343
ATP5J2-PTCD1	0	0	0	0	0	0
ATP5L	92.037	79.447	87.7394	76.1355	78.8027	76.741
ATP5L2	0.0604006	0	0.130862	0.0607841	0	0.139142
ATP5O	68.7692	67.1384	86.5503	68.9318	81.2872	78.2697
ATP5S	1.61227	1.38465	1.82475	2.03419	1.68992	2.32825
ATP5SL	35.4936	34.5902	30.8681	31.1074	29.3291	27.6149
ATP6AP1	23.0567	22.9633	21.0479	21.3188	19.9989	19.2125
ATP6AP1L	1.22007	1.57762	1.42564	1.37957	1.10712	1.04214
ATP6AP2	38.2776	37.556	44.7978	38.2878	48.1857	49.9234
ATP6V0A1	24.3123	24.413	23.3846	23.5697	21.4453	20.4238
ATP6V0A2	6.19309	6.21708	7.03712	7.28849	5.89064	5.18404
ATP6V0A4	0.0619334	0.124729	0.0167729	0.046745	0.326204	0.42802
ATP6V0B	83.6044	81.2371	75.6307	67.7	63.7868	64.3054
ATP6V0C	156.731	138.909	126.214	124.327	113.986	111.793
ATP6V0CP3	0	0	0	0	0	0
ATP6V0D1	42.1214	42.773	41.8822	40.7986	35.9218	32.6286
ATP6V0D2	0.454714	0.386781	0.364085	0.378018	1.08758	1.298
ATP6V0E1	51.404	53.5669	48.3409	50.6102	55.9809	55.2847
ATP6V0E2	6.455	5.89791	5.10998	4.74706	6.53818	7.70059
ATP6V0E2-AS1	0.973731	1.10191	0.949346	0.979913	1.17769	0.878564
ATP6V1A	27.9444	28.0618	31.2189	31.3124	26.0008	27.6254
ATP6V1B1	0.586247	0.410664	0.414178	0.461715	0.745838	0.469743
ATP6V1B2	37.9041	39.4943	41.008	42.1963	26.2769	26.3822
ATP6V1C1	26.1358	26.9865	30.5227	33.9427	20.2426	21.0311
ATP6V1C2	0.187244	0.125698	0.118322	0.109919	0.456581	0.449318
ATP6V1D	52.6101	56.8587	60.9164	57.1183	49.8088	50.226
ATP6V1E1	75.085	81.3916	84.4495	91.3007	72.3313	73.0937
ATP6V1E2	1.77828	1.8561	1.76959	1.78957	1.37952	1.33376
ATP6V1F	129.962	141.179	94.9145	108.247	118.328	121.7
ATP6V1G1	199.02	217.498	229.703	206.318	209.894	209.029
ATP6V1G2	0.182459	0.524943	0.296483	0.30603	0.427118	0.210162
ATP6V1G2-DDX39B	0	0	0	0	0	0
ATP6V1G3	0	0	0	0	0	0
ATP6V1H	32.625	34.6209	39.9819	37.8435	28.8072	27.3576
ATP7A	1.49271	1.36378	1.83305	1.77166	1.70713	1.81122
ATP7B	5.3102	5.58294	4.77399	5.40255	3.05223	3.17148
ATP8A1	0.0468356	0.107798	0.0634204	0.0471329	0.116489	0.0944065
ATP8A2	0.136443	0.110496	0.0656918	0.142395	0.13604	0.174621
ATP8B1	0.595662	0.863915	0.795541	0.854002	0.735393	0.911668
ATP8B2	14.0476	13.0756	11.2162	12.0994	16.5193	16.8276
ATP8B3	0.166589	0.234316	0.100257	0.121078	0.27081	0.245182
ATP8B4	0.0418836	0.0192801	0.0362975	0.0252897	0.10785	0.00964855
ATP8B5P	0.085374	0.112285	0.0528482	0.0613685	0.0428253	0
ATP9A	1.34849	1.339	1.09883	1.19493	1.48057	1.39516
ATP9B	2.37414	2.13429	2.06605	1.97226	1.8628	1.9468
ATPAF1	12.6511	12.9815	14.0823	13.3978	12.5231	12.6317
ATPAF2	7.7966	7.65862	6.33446	7.50983	7.17004	6.95977
ATPIF1	104.125	83.6375	94.2839	85.0224	103.453	109.627
ATR	6.11752	5.90397	7.21906	7.93052	5.79146	6.40329
ATRAID	43.4696	48.226	43.8716	42.6047	45.7544	47.8632
ATRIP	6.31865	6.71854	6.80633	6.00052	5.99984	6.12992
ATRN	9.62425	10.2505	9.7522	9.59515	10.4451	10.6725
ATRNL1	0.279501	0.308526	0.315138	0.338679	0.353847	0.42049
ATRX	27.2368	28.0999	35.079	37.5928	27.3989	28.7969
ATXN1	1.93836	1.93222	1.81391	1.99188	2.0504	2.04923
ATXN10	40.0913	41.4554	44.4378	44.455	41.2952	43.4669
ATXN1L	15.9136	15.3142	15.9664	15.1711	14.4941	14.2917
ATXN2	58.7733	61.5887	64.4609	61.7703	42.5194	43.5406
ATXN2L	138.935	130.211	108.82	111.639	94.2442	96.5251
ATXN3	1.67403	1.72666	1.92633	1.90835	1.94311	1.9602
ATXN3L	0	0	0	0	0	0
ATXN7	8.57797	9.05538	9.91714	9.45297	6.6882	6.78797
ATXN7L1	6.17099	6.69117	6.67528	6.66785	6.89925	7.09765
ATXN7L2	2.24056	2.00689	2.16413	1.95489	1.82151	1.94509
ATXN7L3	13.03	12.4546	12.3835	11.504	16.2459	15.1545
ATXN7L3B	27.0926	27.3115	25.4671	25.3624	30.8348	30.3594
ATXN8OS	0	0	0	0	0	0
AUH	5.13679	5.09734	6.4976	4.27172	5.47231	5.84584
AUNIP	8.21197	7.48161	8.12987	7.62134	9.26458	9.45878
AUP1	86.9485	86.9442	86.9923	80.0358	67.9462	64.9522
AURKA	67.3579	69.9049	68.4794	71.2666	51.6546	55.5178
AURKAIP1	28.6763	25.6849	23.4939	25.3645	26.8619	28.0445
AURKAPS1	0.676627	0.412238	0.344932	0.560759	0.465856	0.275067
AURKB	39.0651	41.7359	35.7919	36.9269	33.3941	33.5345
AURKC	12.8312	13.4177	12.728	14.7271	13.7169	13.4987
AUTS2	35.5663	32.6018	29.0087	28.58	33.9921	35.382
AVEN	4.82298	5.27285	4.96343	5.30863	4.65716	5.06916
AVIL	0.379655	0.911818	0.840431	0.498346	0.405725	0.494336
AVL9	15.1858	16.1968	17.5034	19.1883	12.0509	12.5239
AVP	0	0	0	0	0	0
AVPI1	5.20451	5.34089	3.80652	3.70298	2.9488	3.20735
AVPR1A	0.126591	0.218525	0.274269	0.159244	0.222253	0.25517
AVPR1B	0.0646976	0	0	0.0651083	0	0
AVPR2	0.274018	0.157672	0.0593678	0.165454	0.0962169	0.157811
AWAT1	0	0	0	0	0	0
AWAT2	0	0	0.0246758	0	0.0266612	0
AXDND1	0.0266591	0.0306797	0.0433192	0.0670709	0.0624062	0.0460601
AXIN1	9.37808	9.57479	7.6276	8.87841	7.34146	7.28605
AXIN2	4.85628	4.55712	4.19138	4.46462	7.03861	7.22724
AXL	64.7942	65.3468	63.6708	63.8482	36.6812	35.9212
AZGP1	0	0	0	0	0	0
AZGP1P1	0.0817637	0.141142	0	0.246848	0.1914	0.0941777
AZI2	6.24811	6.77718	8.10217	8.04298	8.00956	7.70489
AZIN1	35.6815	37.6704	38.7752	41.5837	39.6428	39.9436
AZU1	0.0282035	0.227199	0.152762	0.11353	0.0990319	0.0974566
B2M	47.5799	48.3692	45.775	53.5802	60.0091	62.0073
B3GALNT1	3.02755	3.51499	4.01981	3.7478	4.13941	3.50265
B3GALNT2	9.5057	10.2388	8.64034	9.58176	11.6923	11.3085
B3GALT1	0.60569	0.620799	0.502354	0.619059	0.852929	0.719453
B3GALT2	0	0	0.0159578	0.0148245	0.0172418	0.0339351
B3GALT4	0.171631	0.197516	0.0929626	0.143934	0.267846	0.0329482
B3GALT5	0.322186	0.223308	0.253832	0.213698	0.36853	0.409056
B3GALT6	7.44057	7.11242	7.10649	6.56703	7.01148	7.41695
B3GALTL	1.35309	1.34779	1.34261	1.61342	1.42402	1.57163
B3GAT1	1.67556	1.40565	1.38253	1.58376	1.85118	2.13738
B3GAT2	0	0	0	0	0	0
B3GAT3	10.1758	9.62796	7.66281	9.17611	8.16933	8.283
B3GNT2	13.9659	15.2083	15.2047	16.8127	14.7934	15.2015
B3GNT3	0.0650468	0	0.0234881	0	0.177646	0.099897
B3GNT4	0.147701	0.207749	0.195558	0.148638	0.192084	0.226835
B3GNT5	1.84799	1.69597	2.06525	1.89503	2.05345	1.88607
B3GNT6	0	0.0210349	0	0	0	0
B3GNT7	4.52848	5.06169	3.89068	3.58816	11.0272	11.4213
B3GNT8	0.334899	0.503994	0.334884	0.15555	0.783963	0.712147
B3GNT9	5.58885	5.13778	5.28409	4.79233	5.20606	5.48512
B3GNTL1	0.652916	0.534319	0.471529	0.75927	0.611362	0.568213
B4GALNT1	0.614395	0.378424	0.374966	0.461544	0.648217	0.558168
B4GALNT2	0.178046	0.0585424	0.137768	0	0.0297705	0.0878909
B4GALNT3	4.73594	4.46125	3.73401	4.09339	5.73316	5.31202
B4GALNT4	3.50518	3.43441	2.36366	2.47912	5.28892	4.71836
B4GALT1	26.2657	27.0006	22.9767	23.4261	23.3326	24.0996
B4GALT2	22.3167	20.5629	18.1415	18.6475	20.5909	19.0141
B4GALT3	14.9171	14.4398	12.7038	12.8258	14.1882	12.8427
B4GALT4	2.86516	3.10557	3.52785	3.30244	3.11955	3.34814
B4GALT4-AS1	0	0	0	0	0	0
B4GALT5	22.2539	21.9616	21.7808	21.8703	27.1123	27.3996
B4GALT6	2.1582	2.40842	2.95195	2.66551	2.21986	1.95856
B4GALT7	4.29412	4.41825	3.86332	3.22273	5.23901	4.71555
B9D1	1.57445	2.26488	1.58929	1.15232	3.22492	2.10201
B9D2	1.08367	0.86755	1.276	1.23279	1.15808	0.651235
BAALC	0.460181	0.588426	0.461581	0.428798	0.678259	0.647838
BAAT	0.414406	0.29601	0.27864	0.215709	0.0836276	0.115216
BABAM1	74.3859	69.7994	66.0239	60.3758	64.7601	66.3034
BACE1	20.8882	22.5087	22.0644	21.9763	22.3129	21.1877
BACE2	5.88459	5.34038	5.26553	5.2184	6.9327	6.82242
BACH1	15.2526	15.8978	16.0791	16.536	15.1119	14.6115
BACH1-IT2	0	0.207231	0.0650237	0	0.140511	0.276552
BACH2	1.53536	1.70599	1.50838	1.90741	1.22076	1.12816
BAD	4.84503	4.326	3.48395	3.11042	5.1331	4.47414
BAG1	6.12179	7.16007	7.37601	6.39953	7.20909	7.05125
BAG2	8.00428	6.86687	8.02688	7.74865	8.35874	8.86046
BAG3	47.2421	47.2577	40.9861	43.6494	38.328	34.3877
BAG4	10.5762	10.9117	10.9288	11.9083	11.3262	11.6328
BAG5	12.8797	14.2292	14.5105	14.8059	13.4979	13.694
BAG6	93.4612	89.1244	82.2828	77.5336	79.5959	78.2577
BAGE2	0	0	0	0	0	0
BAHD1	11.0558	11.1505	10.2514	10.1954	9.36845	9.43246
BAIAP2	17.3216	17.6171	15.3087	14.2478	12.4551	11.8504
BAIAP2-AS1	1.64268	1.72874	1.2995	1.54435	1.69498	1.96677
BAIAP2L1	11.6892	13.0524	11.6642	12.7045	12.8216	12.8023
BAIAP2L2	1.33386	1.32688	1.20004	1.27407	1.21721	0.885368
BAIAP3	0.155684	0.155275	0.146163	0.177562	0.218663	0.274959
BAK1	33.5135	29.0886	28.7055	26.6895	20.5002	20.565
BAMBI	95.0932	96.2601	102.514	103.145	137.321	143.809
BANF1	87.2364	93.2187	77.8678	75.7901	86.4347	88.8188
BANF2	0	0	0	0	0	0
BANK1	0.123133	0.0944688	0.0444627	0.0550731	0.0160134	0.0315173
BANP	18.0948	18.9473	17.4478	18.93	12.4048	12.7114
BAP1	22.1202	22.9941	17.196	19.6745	23.8325	24.983
BARD1	7.51803	7.58049	8.46765	8.35238	7.25749	7.16228
BARHL1	0.0206158	0.023725	0.0446655	0.0207467	0	0
BARHL2	0.0975702	0.196499	0.0792723	0.0981896	0.114201	0.0842881
BARX1	8.73777	8.85761	8.9871	7.20601	7.64263	7.70273
BARX2	0.0673494	0.0516711	0.0972781	0.0225923	0.183934	0.181008
BASP1	107.216	98.9926	101.673	97.2958	91.9002	96.2979
BASP1P1	0.29036	0	0.157271	0.0730507	0	0.167222
BATF	0	0	0	0	0	0
BATF2	0.112616	0.0648002	0.0406651	0.207774	0	0.108095
BATF3	0.552608	0.918594	0.842519	0.865069	0.766575	0.660084
BAX	56.2152	51.5742	48.818	47.5377	45.3239	42.6334
BAZ1A	13.4295	14.4629	15.508	16.6118	13.8516	13.9374
BAZ1B	63.7564	66.7689	72.2858	74.6088	56.7584	58.7948
BAZ2A	36.0213	36.0794	33.3698	33.7239	33.5905	33.3837
BAZ2B	6.52437	7.02436	7.68784	7.953	5.94096	5.52352
BBC3	9.40867	8.19634	6.20646	6.47977	5.53693	4.96451
BBIP1	0.961743	1.10679	0.997508	1.34881	1.16159	1.03705
BBOX1	0.128396	0.0886558	0.0556356	0.180895	0.15028	0.0887338
BBS1	16.3501	17.0913	15.1084	15.5707	15.9764	15.178
BBS10	8.98798	9.71054	12.2506	11.4075	7.45817	7.61766
BBS12	1.12485	1.27831	1.2033	1.10369	0.98743	1.23085
BBS2	1.79725	1.73884	1.8694	1.80066	2.77375	2.39988
BBS4	14.0274	15.56	15.7655	14.1753	14.7765	14.6312
BBS5	1.39185	1.7299	1.58316	1.37267	1.4173	1.44285
BBS7	7.81163	9.10862	9.95885	9.42047	7.85853	7.4807
BBS9	5.26056	4.80712	6.2855	5.25761	5.97403	5.9622
BBX	17.1103	17.3757	19.5663	20.1522	17.286	16.6124
BCAM	9.3947	10.4173	8.38003	8.02077	7.32363	7.80946
BCAN	1.15892	1.1248	0.983172	1.33489	1.11131	1.01322
BCAP29	9.456	10.3625	11.2036	11.1147	10.2066	10.2946
BCAP31	46.6483	45.0339	37.6683	39.0845	44.1741	44.3957
BCAR1	73.2838	58.8195	58.6005	54.8243	42.2629	40.433
BCAR3	13.8745	13.733	13.2369	12.9177	12.523	11.7518
BCAR4	0	0	0.0411458	0	0	0
BCAS1	0.0236931	0.0636216	0.0256664	0.0715306	0.0462192	0.045484
BCAS2	54.691	58.8606	73.8351	69.5674	58.4674	59.8578
BCAS3	2.78299	2.78867	2.62503	2.48119	2.74954	2.71799
BCAS4	5.49192	6.32019	4.09453	5.10415	4.4996	5.58154
BCAT1	161.258	160.596	193.086	187.246	191.652	192.371
BCAT2	3.00043	3.13231	2.46095	2.9332	2.15727	2.54261
BCCIP	31.5335	30.3164	39.6477	36.3949	36.8114	35.6066
BCDIN3D	2.79558	3.51303	4.4556	3.26605	2.9712	2.22071
BCDIN3D-AS1	0.109723	0.216464	0.118861	0.205065	0.128425	0.180546
BCHE	0	0	0	0	0	0
BCKDHA	6.67522	7.01971	6.33351	5.79103	6.8431	6.52214
BCKDHB	3.4905	3.48527	3.40587	3.57723	4.91154	4.77429
BCKDK	8.83062	7.89927	7.45622	7.76395	11.8186	12.1534
BCL10	12.0328	13.296	14.4627	13.246	11.3792	12.1248
BCL11A	3.76636	3.54971	3.59642	3.39817	4.64584	4.12316
BCL11B	0.221972	0.313837	0.212978	0.344646	0.296922	0.350639
BCL2	0.336021	0.356953	0.406008	0.48122	0.400859	0.573115
BCL2A1	0	0	0	0.0470472	0	0.0538485
BCL2L1	41.0261	41.107	35.4703	35.8536	23.3711	22.3178
BCL2L10	0.386525	0.311373	0.544332	0.272285	0.226204	0.178084
BCL2L11	1.65977	1.96466	1.14045	1.60349	2.67534	2.37059
BCL2L12	16.6194	15.8928	10.2301	11.8539	15.4904	14.6982
BCL2L13	25.7397	25.3615	24.7762	26.4042	21.0686	21.5688
BCL2L14	0.663842	0.545686	0.924596	0.357887	0.832491	0.710016
BCL2L15	0.083535	0.0549333	0.0129275	0.072056	0.0419028	0.0549817
BCL2L2	6.70593	7.03952	7.06143	6.39828	6.70527	6.86071
BCL2L2-PABPN1	0	0	0	0	0	0
BCL3	3.80086	3.17122	2.41898	2.22328	2.66922	2.65413
BCL6	5.3658	5.86896	5.01094	5.60934	4.08766	4.18248
BCL6B	0.0407781	0.0156427	0.0147248	0.027358	0	0.0156564
BCL7A	2.30994	2.61386	2.26799	2.50342	2.57707	2.26912
BCL7B	30.4767	32.1151	28.5069	31.9265	23.8955	26.2504
BCL7C	2.56744	2.05441	2.12941	2.03873	2.88767	2.81863
BCL9	39.2488	38.3893	36.2533	36.5805	33.6799	34.269
BCL9L	61.1597	56.8894	46.3904	49.7187	35.4563	34.8201
BCLAF1	42.5686	43.6024	51.7603	50.7202	48.7505	49.139
BCO2	0.132144	0.190092	0.0894688	0.0664917	0.116001	0.133182
BCOR	38.6278	40.7294	39.7318	41.7948	29.1589	29.7749
BCORL1	9.2809	10.1115	8.57146	9.07394	7.66739	7.79512
BCORP1	0	0.0109126	0	0	0.0332964	0
BCR	12.6184	11.8969	10.1262	11.4341	13.922	14.3376
BCRP2	0.759669	0.753654	0.340526	0.527236	0.797171	1.02587
BCRP3	1.62545	2.59593	2.37173	1.83607	2.71787	3.32419
BCS1L	6.67639	7.73857	7.05032	6.18707	6.57755	7.74538
BCYRN1	0.830968	1.13766	0.403527	0.562301	1.06902	1.12628
BDH1	1.89366	2.0695	1.94806	1.50809	2.80641	2.93438
BDH2	3.46147	3.44304	4.9934	3.23838	5.37481	5.32939
BDKRB1	0.0286221	0	0	0.0288038	0	0.0329678
BDKRB2	0.10567	0.0810713	0.0839454	0.127609	0.230872	0.32457
BDNF	3.67188	4.22565	4.05439	4.40776	1.27866	1.33988
BDNF-AS	0.228928	0.263454	0.383263	0.16755	0.414101	0.191771
BDP1	10.0209	9.81289	12.6678	12.577	8.46176	8.34226
BEAN1	0.247093	0.379145	0.463966	0.447592	0.347052	0.265635
BECN1	11.4264	10.5019	11.5612	10.5261	12.2199	11.7805
BEGAIN	0.124526	0.124198	0.0359725	0.0751896	0.0874503	0.105184
BEND2	0	0	0	0	0	0
BEND3	3.39772	3.13313	2.84704	2.65945	5.68485	4.95888
BEND3P3	10.4482	11.3433	10.7845	9.91936	7.61432	8.1744
BEND4	2.77345	2.55212	3.0402	2.86305	3.25906	3.01072
BEND5	0.704674	0.454132	0.33588	0.652416	1.02273	0.74673
BEND6	0.717545	0.682841	0.866995	0.7221	0.888301	0.95364
BEND7	1.51525	1.5056	1.65746	1.49511	1.06411	1.15786
BEST1	0.0919682	0.105838	0.0362283	0.0504829	0.0782864	0.115562
BEST2	0.133087	0.153159	0.1682	0.156254	0.0519238	0.0766467
BEST3	1.88857	1.76392	1.82349	1.77661	1.0732	0.945788
BEST4	0.165553	0.136087	0.102481	0.166604	0.359861	0.245172
BET1	7.52826	8.35366	8.16984	8.80936	6.93564	7.39927
BET1L	21.9736	20.2415	16.616	17.9503	19.4829	21.46
BEX1	88.3941	90.0001	92.9664	96.955	113.682	115.743
BEX2	20.9135	20.1424	27.6141	25.3368	20.3809	19.4881
BEX4	42.7795	42.4913	46.4212	47.5905	54.1586	52.7524
BEX5	0.168727	0.453072	0.548339	0.565994	0.329143	0.518252
BFAR	36.3525	36.6377	33.437	33.1746	31.865	31.7244
BFSP1	1.18362	1.05943	1.30594	0.90438	1.18013	1.64104
BFSP2	0	0	0	0	0.0363734	0
BGLAP	0.0518834	0.298541	0.112409	0.104426	0	0
BGN	9.76477	8.87411	7.21923	6.84834	9.99166	9.85591
BHLHA15	0.303525	0.419161	0.394564	0.0610903	0.0710518	0.349608
BHLHA9	0	0	0	0.0538354	0	0
BHLHB9	4.63567	4.40419	4.79766	5.07199	3.51081	3.24919
BHLHE22	0	0	0.0620303	0.0288124	0.050266	0
BHLHE23	0.0456437	0.0525274	0	0.0459334	0	0.0525736
BHLHE40	98.4842	103.916	92.5338	95.1651	63.7843	61.6971
BHLHE40-AS1	0.389368	0.400924	0.466197	0.598072	0.695595	0.519299
BHLHE41	22.8294	25.7658	30.767	32.354	11.5716	11.996
BHMT	0.0774603	0.0668569	0.0419558	0.0584641	0.0226658	0.0223052
BHMT2	0	0	0	0	0.0276274	0
BICC1	1.4764	1.72959	1.49402	1.38791	1.76944	1.73111
BICD1	15.4806	13.8956	14.931	14.3114	13.1456	12.4067
BICD2	10.6009	9.21026	9.66203	8.7416	11.8806	11.8386
BID	4.45755	4.3938	3.50613	3.27662	4.94512	4.64322
BIK	1.62699	1.5213	1.37695	1.02333	1.66627	2.16683
BIN1	9.37529	8.25122	7.60438	8.00873	11.0612	11.1446
BIN2	0.0348138	0.0200321	0	0.0175174	0.0203738	0.0400995
BIN3	5.57805	5.352	5.16898	4.50429	6.02538	5.86761
BIRC2	27.6935	30.0821	33.0577	31.9393	22.877	24.2754
BIRC3	0.176522	0.235219	0.382447	0.420732	0.152238	0.149817
BIRC5	19.8249	18.7971	18.7168	18.4809	17.5542	16.6594
BIRC6	9.93662	10.2108	11.3288	12.0729	10.107	9.26776
BIRC7	0.389564	0.366804	0.230187	0.285118	0.414513	0.326335
BIRC8	0	0	0	0	0	0
BIVM	3.88505	3.72101	4.41226	4.69166	3.08039	3.00252
BIVM-ERCC5	0	0	0	0	0	0
BLACE	0	0	0	0	0	0
BLCAP	20.707	20.7316	19.7522	17.6885	25.415	23.498
BLID	0	0	0	0	0	0
BLK	0.0557652	0.0427836	0.0402731	0.0561192	0.0217567	0.0428213
BLM	7.09226	7.4032	8.13216	8.17523	9.2843	10.0062
BLMH	17.2435	16.3005	17.9013	17.1877	21.9846	20.8783
BLNK	0.0545554	0.0627832	0.0590991	0.0549017	0.0319271	0.125677
BLOC1S1	3.42037	3.07658	3.36452	2.6508	5.98203	4.1661
BLOC1S2	14.5315	14.032	18.7919	16.7369	15.6119	14.4016
BLOC1S3	7.3811	7.7473	6.75025	7.33464	4.6886	4.63538
BLOC1S4	9.79593	9.01146	8.34748	8.47672	9.63987	10.0615
BLOC1S5	0	0	0	0.0181059	0	0
BLOC1S5-TXNDC5	0	0	0	0	0	0
BLOC1S6	13.0541	13.5371	16.1744	17.5881	13.6421	13.6729
BLVRA	22.9682	22.1393	22.7926	21.216	23.4491	21.9174
BLVRB	17.723	17.8364	14.2299	13.3242	10.494	10.6873
BLZF1	19.6701	20.2294	21.4416	23.9521	15.9658	16.9266
BMF	7.87543	7.58226	6.60203	7.78039	8.92859	9.40316
BMI1	0.366645	0.275884	0.259695	0.397355	0.148548	0.17867
BMP1	25.6082	27.323	20.9268	21.5318	26.6906	26.0601
BMP10	1.00543	0.525938	0.891137	1.19578	1.71171	1.19318
BMP15	0.0409513	0	0	0	0	0
BMP2	6.45699	8.34038	7.37207	8.19662	7.83979	8.00826
BMP2K	5.38427	5.60886	6.47657	6.14325	6.22834	6.4756
BMP3	0	0.00967876	0	0	0	0
BMP4	104.386	112.04	106.83	99.7498	87.8225	92.4039
BMP5	0.0488717	0	0.0926484	0.147546	0.0429013	0.0140729
BMP6	0.921235	0.920148	1.07328	0.909591	0.691711	0.600625
BMP7	8.37419	7.98941	6.908	6.99857	8.88616	9.17443
BMP8A	3.40401	3.55528	2.54098	2.79231	2.54454	3.13008
BMP8B	0.200206	0.264961	0.184349	0.201477	0.0937324	0.069181
BMPER	3.23894	3.71636	3.90434	4.49754	4.71345	4.87095
BMPR1A	5.8138	5.35841	6.14938	6.29081	8.12956	8.36075
BMPR1B	1.58814	1.62791	1.94604	1.72049	0.964969	0.9996
BMPR2	6.82913	7.28248	7.92697	7.59278	6.88435	6.93487
BMS1	21.4186	21.8288	22.3109	24.2152	22.4274	22.5159
BMS1P17	0	0	0	0	0	0
BMS1P18	0	0	0	0	0	0
BMS1P20	5.62239	5.93637	5.70629	5.85034	6.61265	6.57034
BMS1P4	1.44091	1.59319	1.28546	1.67751	1.25661	1.5295
BMS1P5	0.260795	0.477475	0.423773	0.393676	0.319122	0.491549
BMS1P6	0.0364597	0	0.0394962	0	0	0.0419953
BMX	0.0373786	0.0430159	0	0.0376159	0.0874993	0.0430537
BNC1	17.5215	19.0558	17.9603	20.2555	11.7608	11.5376
BNC2	4.41183	4.93461	4.90536	4.96884	4.71115	4.80055
BNIP1	7.23719	6.78787	6.50715	6.80973	5.46363	4.7932
BNIP2	8.31187	7.56275	9.08681	9.67041	9.09432	9.42439
BNIP3	16.4878	16.6545	18.5454	16.7741	18.312	17.1197
BNIP3L	14.056	12.8976	17.1246	15.7334	15.7474	16.5598
BNIPL	0.29011	0.405405	0.22448	0.145976	0.412321	0.42963
BOC	0.983153	1.00571	0.773743	0.74416	0.934352	0.871095
BOD1	38.8258	38.8069	40.1156	40.8469	35.5944	34.9926
BOD1L1	37.6121	40.7214	47.6015	49.2007	36.2612	39.2665
BOD1L2	0	0	0	0	0	0
BOK	11.8996	11.1777	9.67292	8.58248	10.1099	8.75271
BOK-AS1	0.0751945	0.086535	0	0.0756719	0	0
BOLA1	0.749675	0.71049	0.286628	0.443785	0.980684	0.355558
BOLA2	0	0	0	0	0	0
BOLA2B	0	0	0	0	0	0
BOLA3	3.70394	3.62968	4.17011	3.82511	5.13037	4.97424
BOLA3-AS1	1.12341	1.0158	0.840292	0.915201	1.28359	0.831842
BOLL	0.0462865	0.0355115	0.0501415	0.0310536	0.0361173	0.0533141
BOP1	21.6068	19.2707	19.0626	17.2906	19.3319	20.6995
BORA	14.7213	15.6896	16.0995	17.9049	13.5134	13.2176
BPESC1	0	0	0	0	0	0
BPGM	13.0448	14.1179	15.5086	13.6015	13.4768	12.1776
BPHL	4.37118	5.43345	4.73523	4.52946	4.8885	5.16931
BPI	0	0.038871	0	0	0.0197671	0
BPIFA1	0	0	0	0	0	0
BPIFA2	0	0	0	0	0	0
BPIFA3	0	0	0	0	0	0
BPIFA4P	0	0	0	0	0	0
BPIFB1	0	0	0	0	0	0
BPIFB2	0	0	0	0	0	0
BPIFB3	0	0.0385469	0	0	0	0
BPIFB4	0	0	0	0	0	0
BPIFB6	0	0	0	0	0	0
BPIFC	0	0	0	0	0	0
BPNT1	10.3222	10.1703	9.34376	11.0281	12.4126	14.0067
BPTF	24.7333	26.5278	27.9476	28.9001	24.7461	24.7074
BPY2	0	0	0	0	0	0
BPY2B	0	0	0	0	0	0
BPY2C	0	0	0	0	0	0
BRAF	2.49028	2.97299	2.58423	2.95109	2.5538	2.05075
BRAP	21.7223	22.6629	24.6371	27.0564	17.8634	18.5336
BRAT1	6.24428	5.34291	4.08394	3.99309	5.80264	5.4927
BRCA1	6.71479	6.46825	7.80413	8.44677	7.30247	7.55424
BRCA2	4.3422	4.76924	5.47113	5.43674	3.87223	3.89172
BRCC3	10.1706	10.3344	11.8836	11.3477	13.0189	12.0674
BRD1	15.3439	15.2353	15.7935	16.295	11.6704	12.281
BRD2	55.9073	56.3207	57.5274	58.6656	47.6941	45.5146
BRD3	28.7233	27.9312	25.6163	25.8353	26.4371	27.9065
BRD4	97.416	94.9877	87.5247	95.7804	65.1889	68.1502
BRD7	22.7987	23.3046	25.3511	27.2567	26.4634	28.9257
BRD7P3	0	0	0	0	0	0.0376137
BRD8	12.4561	12.3123	12.7033	13.3805	11.5909	12.6287
BRD9	4.05307	3.92124	3.83104	4.19876	5.08109	5.26343
BRDT	21.0784	17.1068	18.233	16.2521	0.0153427	0
BRE	19.5787	22.3806	20.9537	19.5183	20.523	20.8607
BRF1	0.9539	0.875778	0.798625	0.768496	0.906181	0.958725
BRF2	10.9233	10.0096	9.30169	9.6862	8.29188	6.81422
BRI3	127.448	127.476	114.615	107.308	97.1171	89.3734
BRI3BP	0.145071	0.183644	0.13358	0.0729957	0.229226	0.267354
BRICD5	1.21321	1.30892	1.04045	1.22091	1.15374	1.10628
BRINP1	4.48194	3.56015	3.48202	3.11323	8.26622	8.56927
BRINP2	0.0135774	0	0	0	0.0317832	0.0312776
BRINP3	0.0334604	0.0192534	0.0543707	0.0168364	0	0
BRIP1	1.85506	1.84038	2.20013	2.25308	2.26484	2.44985
BRIX1	27.9424	27.6995	35.1901	34.1193	28.8603	31.8813
BRK1	127.396	135.29	125.823	115.783	118.105	117.49
BRMS1	34.6035	33.1034	31.1898	31.3355	31.4215	29.7241
BRMS1L	2.53108	2.13745	2.82078	3.22516	3.75106	3.96406
BROX	14.5971	15.1119	18.5689	18.5598	16.9067	18.2853
BRPF1	20.4354	20.6158	18.6321	18.9421	15.9616	16.4954
BRPF3	21.3263	24.5794	21.9612	22.4496	16.0212	15.7388
BRS3	0	0	0	0	0	0
BRSK1	4.63095	4.42301	4.02696	3.94703	3.33698	3.93704
BRSK2	5.60296	4.32137	4.37576	4.07691	3.96528	4.36611
BRWD1	10.8045	11.2806	13.9002	14.2943	10.1598	9.63635
BRWD1-AS1	0.140115	0.403117	0.30357	0.352512	0.0819988	0.322778
BRWD1-IT2	0.24124	0.166573	0.156799	0.0485542	0.225887	0.50016
BRWD3	5.91658	6.22191	6.22056	6.31771	8.38268	8.406
BSCL2	0.642345	0.657085	0.489667	0.287299	0.529066	0.849482
BSDC1	16.3852	16.1004	14.1316	13.2759	17.0512	16.5259
BSG	331.802	305.547	247.308	243.142	316.279	317.2
BSN	0.523023	0.469693	0.494532	0.474621	0.336163	0.421354
BSN-AS2	0.259537	0.298679	0.441811	0.447745	0.368868	0.192177
BSND	0.0416952	0	0	0.0279733	0.0813367	0.0800429
BSPH1	0	0	0	0	0	0
BSPRY	0.723099	0.974808	0.939987	0.894018	1.57179	1.90374
BST1	3.98626	3.66436	4.05495	4.45186	5.26314	4.81546
BST2	24.2425	21.9359	14.2121	19.0387	35.9967	35.4788
BSX	0	0	0.0631367	0	0.0682166	0.0671315
BTAF1	10.319	10.3293	11.3883	11.7901	10.044	10.3461
BTBD1	25.6166	24.859	28.1629	29.5104	24.271	25.4379
BTBD10	30.0017	32.4588	41.1643	35.7134	23.8097	24.8996
BTBD11	0.486188	0.472692	0.281502	0.590504	0.313963	0.357245
BTBD16	0	0.0906849	0.056909	0.0528672	0	0
BTBD17	0	0.0307819	0.0289756	0	0	0.0616179
BTBD18	0.11095	0.0547211	0.05151	0.0957034	0.111309	0.0365128
BTBD19	2.17852	2.11012	1.49464	1.4981	1.46616	1.92378
BTBD2	36.3689	32.3334	29.8854	27.7276	30.6488	31.1101
BTBD3	10.5472	11.1759	10.6219	10.2834	10.1134	10.818
BTBD6	4.83756	4.8839	4.21619	4.04952	3.96347	4.38165
BTBD7	6.4522	6.43701	6.7539	6.88494	6.95557	6.66029
BTBD8	0.209564	0.206717	0.0324311	0.180766	0.175202	0.172415
BTBD9	1.01902	1.12058	0.815652	0.854575	0.960794	1.08245
BTC	0.0514588	0.0394797	0.037163	0.0517854	0.0602297	0.0197572
BTD	1.1745	1.66355	1.29679	1.15923	1.61262	1.76908
BTF3	272.048	281.535	283.551	271.884	312.46	327.559
BTF3L4	29.513	31.543	32.738	33.0153	31.1803	31.6181
BTF3P11	0	0	0	0	0	0
BTG1	10.0498	10.7718	9.32851	10.5102	11.7166	12.0977
BTG2	68.0843	67.4633	62.8688	63.7017	56.1445	53.9608
BTG3	37.8689	38.817	39.4694	40.6346	43.3317	43.5433
BTG4	0.866901	0.997643	1.42743	1.25626	0.852315	0.399408
BTK	0.338904	0.866702	0.754656	1.00422	0.903524	0.975898
BTLA	0.0150248	0.0518725	0	0	0.0175858	0
BTN1A1	0.0333793	0	0.0361593	0.0503868	0	0.0192236
BTN2A1	13.1482	13.5591	12.5784	13.9815	8.88471	8.42154
BTN2A2	2.70467	2.10602	2.15736	2.34268	2.26795	1.7669
BTN2A3P	0.321079	0.391239	0.450121	0.361132	0.375806	0.500356
BTN3A1	0.0982808	0.0646303	0.136885	0.127163	0.131466	0.0970308
BTN3A2	0.0320477	0	0	0.0161256	0.0375101	0.0184567
BTN3A3	0.0106167	0.0122178	0.0230018	0.0106841	0.0124262	0
BTNL10	0.222889	0	0	0.112152	0.13044	0
BTNL2	0	0	0	0	0	0
BTNL3	0	0	0	0	0	0
BTNL8	0.434036	0.474521	0.423166	0.349433	0.228607	0.224971
BTNL9	0.0276295	0.0317965	0	0.0278049	0	0
BTRC	5.91567	5.56593	6.57902	6.00078	6.75802	6.04263
BUB1	42.6488	45.8552	47.9422	47.1783	40.7836	40.214
BUB1B	32.068	31.7351	39.3368	38.6526	26.9123	27.024
BUB3	33.4194	35.0781	38.9064	37.693	33.4803	31.5817
BUD13	10.7159	11.2917	10.653	9.98516	12.1295	11.8096
BUD31	26.7587	27.9548	32.5819	29.2832	29.7263	30.1844
BVES	4.09251	4.93922	4.43335	4.47624	3.43017	3.2258
BVES-AS1	0.0844621	0.162	0.121995	0.0566655	0.164764	0.162143
BYSL	15.6375	15.4446	16.1135	14.2015	11.9136	13.2067
BZRAP1	0.139617	0.138764	0.17187	0.140504	0.163415	0.204674
BZRAP1-AS1	0.28924	0.213982	0.111903	0.166329	0.290177	0.237967
BZW1	79.8705	77.4031	102.74	94.2774	100.496	98.7989
BZW2	22.892	22.7965	24.5493	21.8565	33.8222	34.4767
C10orf10	1.7523	1.64993	1.52846	1.14508	3.11642	2.83093
C10orf105	0.00996891	0.0114724	0.0215984	0.0100322	0	0
C10orf107	0.057449	0.132226	0.0311168	0.0867205	0.100861	0.0330857
C10orf11	0.073775	0.056601	0.106559	0.0123739	0.0719581	0.0566508
C10orf111	0.112616	0.0648002	0.0914965	0.0283328	0.0988583	0.0324286
C10orf113	0	0	0	0	0	0
C10orf12	5.09488	5.96099	6.56556	6.96448	5.54089	4.96371
C10orf120	0	0	0	0	0	0
C10orf126	0.854286	0.827895	0.560132	0.723965	2.2103	1.94209
C10orf128	0	0	0	0	0	0
C10orf131	0.156366	0.089974	0.0846943	0.118019	0.366035	0.180106
C10orf2	11.4797	11.8112	11.2005	12.18	10.8559	10.8584
C10orf25	0.736471	0.775411	0.882682	0.977683	0.550213	0.613655
C10orf32	1.6153	1.53762	1.57701	1.84631	1.96064	1.95242
C10orf32-ASMT	0	0	0	0	0	0
C10orf35	3.69015	3.7224	3.45461	3.66773	2.77277	3.93557
C10orf53	0	0	0	0	0	0
C10orf54	1.50302	1.71786	1.41631	1.52292	0.795259	0.806324
C10orf55	0.211402	0.132701	0.166552	0.0580211	0.0899763	0.110681
C10orf62	0.0388707	0.044733	0	0	0	0
C10orf67	0.0172511	0.0794115	0.0186879	0.0173607	0.0403831	0.0397407
C10orf71	0.0184426	0.010612	0.00998929	0.0371193	0.010793	0.0212427
C10orf71-AS1	0	0.0738601	0	0.0645881	0	0
C10orf76	6.88904	6.72187	5.81715	6.16246	5.91305	6.52432
C10orf82	0.350445	0.620458	0.321227	0.406927	0.788803	0.838356
C10orf88	5.60311	5.83492	5.94733	6.56492	3.70431	3.53379
C10orf90	0	0.0180857	0	0	0.0183942	0
C10orf91	0.0784585	0.0902913	0	0.0526377	0.061221	0.0602472
C10orf95	0.0657119	0	0.284739	0.0330645	0.115368	0
C10orf99	0	0	0	0	0	0
C11orf1	6.60843	7.85537	8.6087	7.66056	8.94888	9.3461
C11orf16	0.304259	0.204252	0.247199	0.280675	0.267089	0.146023
C11orf21	0	0	0	0.0328629	0	0
C11orf24	29.0275	27.721	25.3589	23.2987	27.6185	27.0713
C11orf30	7.65915	7.75818	8.04469	8.60287	7.85747	7.71622
C11orf31	34.49	30.9052	24.6326	27.393	37.0273	35.253
C11orf40	0	0	0	0	0	0
C11orf42	0.33854	0.146099	0.22921	0.255517	0	0.243713
C11orf44	0	0.031303	0	0.0273734	0.0159185	0
C11orf45	1.91734	1.82343	1.80297	1.80891	1.54285	1.42629
C11orf49	5.98707	8.22731	5.88365	6.30472	7.71717	8.29275
C11orf52	0	0	0	0	0	0
C11orf53	0	0	0	0	0	0
C11orf54	3.1968	3.84183	4.11476	3.82252	3.32747	3.24737
C11orf57	19.5872	20.2975	23.4564	23.9735	21.7772	22.3975
C11orf58	30.2947	33.7427	35.2224	37.1201	32.5819	32.1419
C11orf63	2.14332	2.16063	2.77179	2.92606	1.80855	1.74151
C11orf65	0.505276	0.539945	0.488712	0.653764	0.295699	0.457278
C11orf68	38.4823	40.5469	34.7448	29.2174	24.3175	21.7676
C11orf70	0	0.0253746	0.0716569	0.133135	0.0774225	0.0761909
C11orf71	6.37719	4.69353	4.6591	5.44756	6.68303	6.49131
C11orf72	69.024	69.5646	72.1921	69.8618	49.1425	49.2526
C11orf73	17.3405	17.5269	18.0123	21.6697	18.8941	21.1887
C11orf74	9.19084	11.3582	13.0111	12.2972	15.1581	13.8945
C11orf80	14.7776	14.0717	13.6988	13.42	15.4126	15.8897
C11orf84	51.4242	45.4362	45.3832	41.3668	46.0994	43.1377
C11orf85	0	0	0	0	0	0.0272949
C11orf86	0.0406749	0	0.0440625	0.0409331	0.0952155	0.187402
C11orf87	0.327778	0.235757	0.275184	0.263887	0.182232	0.207649
C11orf88	1.6051	2.20585	2.22834	1.88189	2.57179	2.58473
C11orf91	0	0	0.0645414	0	0.139469	0.13725
C11orf94	1.44862	2.12176	1.8546	1.32529	1.5414	2.27532
C11orf95	6.07574	5.95767	6.02001	5.88817	5.93791	4.97739
C11orf96	2.62955	1.51306	1.39579	0.952648	4.33963	3.99801
C12orf10	17.0449	19.9818	13.6377	16.3346	19.1638	16.9445
C12orf29	5.00348	5.14437	6.54162	6.39271	4.90168	5.16696
C12orf4	31.8887	32.5364	35.8321	38.9623	29.0807	27.89
C12orf40	0	0	0	0	0	0
C12orf42	0.417313	0.293487	0.35161	0.303306	0.244221	0.347153
C12orf43	9.57509	11.107	9.07082	10.5188	12.6136	11.1387
C12orf45	15.2682	16.0944	14.594	15.15	12.6146	14.6799
C12orf49	51.0958	52.1757	54.1188	56.8502	49.6155	50.3353
C12orf50	0	0.0571992	0	0	0.0145437	0.0143124
C12orf54	0.0548971	0	0	0.0552456	0	0
C12orf56	0.865773	0.876097	0.711495	1.05153	0.908513	1.23793
C12orf57	73.0388	66.3586	65.5078	68.3444	83.1806	77.3162
C12orf60	1.42951	1.29673	1.31173	1.42166	1.29916	1.33661
C12orf65	3.34684	3.80698	3.56959	3.51113	4.18954	4.16755
C12orf66	6.97768	7.86531	9.08997	7.68817	6.13572	6.16177
C12orf71	0.201884	0.116165	0.0546744	0.304748	0.236294	0
C12orf73	7.50082	8.79191	8.36628	7.63231	6.34061	6.87972
C12orf74	0	0	0	0	0	0
C12orf75	43.4506	42.5806	50.4863	45.8307	41.6477	40.1687
C12orf76	2.32024	1.78851	2.13409	2.11469	2.07522	2.42039
C12orf77	0	0	0	0	0	0.0367181
C12orf79	0	0.0252706	0.0237877	0.0220983	0	0
C12orf80	0	0	0	0	0	0
C14orf1	6.6027	7.36631	5.28498	5.0942	11.2702	10.2459
C14orf105	0.0156696	0.0540985	0.0509239	0.0946145	0.0366809	0.0541461
C14orf119	9.3311	10.8295	9.33619	9.45675	10.0874	9.0604
C14orf132	3.00783	3.16884	2.31107	2.35289	4.52221	4.47171
C14orf142	6.35968	6.69287	6.52675	7.15796	7.49264	7.37345
C14orf159	4.05079	3.51896	3.34661	3.44203	4.33537	4.39349
C14orf166	99.9964	90.6545	119.917	108.188	117.409	122.999
C14orf169	5.12382	4.59384	4.86212	4.0971	5.34631	5.28414
C14orf177	0	0	0	0	0	0
C14orf178	0.30172	0.0868059	0.163424	0	0	0.0868823
C14orf180	0	0	0	0	0	0
C14orf2	37.8379	36.4769	39.3812	29.6424	43.64	45.2255
C14orf28	0.648179	0.555483	0.672283	0.569022	0.500392	0.555972
C14orf37	0.453242	0.350582	0.354157	0.343959	0.817485	0.547732
C14orf39	0.10347	0.0992289	0.130769	0.15619	0.121106	0.119179
C14orf79	2.46782	2.59595	2.42273	2.19246	2.00838	2.37616
C14orf80	1.8367	1.35077	1.02427	1.07183	1.06852	1.05152
C14orf93	1.679	1.60233	1.50831	1.463	1.5338	1.816
C15orf26	0.0296796	0.102467	0	0.0597361	0	0.0341858
C15orf27	0.365004	0.287404	0.270539	0.328655	0.607098	0.663823
C15orf32	0	0.0635383	0.0299049	0.0555621	0	0.0317971
C15orf38-AP3S2	0	0	0	0	0	0
C15orf39	22.8612	22.9052	17.5589	19.1487	18.9217	19.1496
C15orf40	7.13499	7.94523	7.53461	6.97366	6.96929	7.12448
C15orf41	4.12739	4.35088	3.6574	3.87115	4.14491	3.93635
C15orf43	0	0	0	0	0	0
C15orf48	0.387368	0.573158	0.41963	0.111379	0.388623	0.191221
C15orf52	0.355753	0.276626	0.166652	0.348335	0.258837	0.398691
C15orf53	0	0	0	0	0	0
C15orf54	0	0	0	0	0	0
C15orf56	0.181287	0.286863	0.196386	0.182438	0.15914	0.208812
C15orf57	1.00711	1.03223	1.04837	1.02934	1.05905	0.897202
C15orf59	6.13172	5.14115	4.79202	5.00263	6.45916	5.90239
C15orf61	0.689552	0.476128	0.634934	0.798019	0.48425	0.714821
C15orf62	0.368677	0.491271	0.189181	0.35149	0.363383	0.335252
C15orf65	0.795593	0.991879	1.0055	0.533763	1.7072	1.60368
C16orf13	8.80979	7.21389	5.62822	6.22305	7.99793	7.54547
C16orf45	3.01499	3.05334	2.93949	2.38685	3.52889	3.4033
C16orf46	1.09249	1.64641	1.1553	1.33502	1.37004	1.13852
C16orf47	0	0	0.0400414	0.0371976	0	0.127725
C16orf52	2.40058	2.31704	2.48068	2.85	2.27888	2.40828
C16orf54	0.746414	0.601289	0.384075	0.751153	0.69891	0.42987
C16orf58	27.5501	27.5948	24.811	23.2408	18.5277	17.8735
C16orf59	3.63517	2.45324	2.60098	2.66465	4.64874	4.03202
C16orf62	20.079	21.6567	21.5055	19.4073	21.0967	21.2547
C16orf70	7.74849	7.47633	7.88067	7.28692	8.85138	9.39262
C16orf71	0.15645	0.285072	0.155357	0.223045	0.244155	0.165187
C16orf72	15.2158	15.9908	17.6768	16.8861	13.8169	13.4945
C16orf74	3.70767	2.69485	2.49443	2.55293	4.15691	4.9449
C16orf78	0	0	0.0491195	0.136893	0.0530716	0
C16orf82	0	0	0	0	0	0
C16orf86	0.364937	0.193834	0.24328	0.197752	0.525709	0.355676
C16orf87	2.73788	3.08393	3.52447	3.43494	3.34054	3.03645
C16orf89	0.594739	0.505886	0.336142	0.468402	1.33169	1.28072
C16orf90	0.0520515	0	0	0.0523819	0	0.119909
C16orf91	9.90219	8.63775	7.837	8.23595	7.56789	8.69744
C16orf92	0.0540962	0	0	0	0.126633	0
C16orf93	0	0.0263135	0.0743084	0.115051	0	0.0263367
C16orf95	0.79112	1.21391	0.507857	0.855115	0.617309	0.742487
C16orf96	0.341842	0.320546	0.274305	0.407718	0.459383	0.320828
C16orf97	0	0	0	0	0	0
C17orf100	0.503184	0.426684	0.401646	0.453075	0.526955	0.457564
C17orf102	0	0	0.0130698	0.0121416	0.0141214	0.0138968
C17orf104	5.30658	6.37241	7.80484	7.84154	3.57198	3.79299
C17orf105	0.0514542	0.0592143	0.0836093	0	0.0150561	0.0148166
C17orf107	0.0754063	0.104134	0.0326746	0.075885	0.0353036	0.052113
C17orf112	0	0	0	0	0	0
C17orf47	0	0.0261523	0	0	0.0531968	0
C17orf49	0	0	0	0	0	0
C17orf50	0	0.163948	0	0	0.0555814	0
C17orf51	4.38013	4.12231	3.92661	3.65387	4.24968	3.97859
C17orf53	4.49154	4.45386	3.5194	3.53743	4.03114	3.61939
C17orf58	5.92284	4.80149	5.94203	6.43023	6.04448	4.60408
C17orf59	3.60489	3.4523	2.94933	2.84134	2.27195	2.38099
C17orf62	3.76943	3.90156	3.18938	2.59251	4.03338	4.39312
C17orf64	0	0	0.0553115	0	0.119524	0.0588112
C17orf67	0.625033	0.608637	0.885425	0.556424	0.787843	0.526104
C17orf74	0.0877422	0.0673167	0	0.0588661	0.068465	0
C17orf75	7.88561	9.00691	8.60635	9.54064	8.74573	8.81072
C17orf77	0	0	0	0	0	0
C17orf78	0.077951	0.179414	0.0562954	0.0784458	0.12165	0.0299287
C17orf80	9.09804	8.94167	8.83423	9.59688	9.14084	9.25551
C17orf82	0.0315237	0.108834	0.0682983	0.158619	0.0368968	0.0363099
C17orf85	18.5674	18.4761	18.5675	19.4806	18.3908	17.3918
C17orf89	10.4498	7.59128	11.9569	6.63831	9.47897	9.25296
C17orf96	0.806815	1.15202	1.13298	1.15776	1.04926	0.705588
C17orf97	6.06104	5.40498	5.11623	4.96411	5.80428	5.53062
C17orf98	0	0.0881859	0	0	0	0
C17orf99	0	0	0	0	0	0
C18orf21	6.6978	7.67274	7.1231	6.64799	7.44566	6.6579
C18orf25	10.6943	12.6839	12.1408	13.0767	8.97632	9.50598
C18orf32	0.257065	0	0	0.0431162	0	0.0493491
[truncated: 19,110 more rows]
